# Supplementary material for: Functional screening for triclosan resistance in a wastewater metagenome and isolates of Escherichia coli and Enterococcus spp. from a large Canadian healthcare region
Source: PLoS One. 2019 Jan 24;14(1):e0211144. doi: 10.1371/journal.pone.0211144 (PMC6345445; doi:10.1371/journal.pone.0211144)
Supplement: S1 Table — (XLSX) [file pone.0211144.s001.xlsx]

## Sheet: CST117_taxonomy
	Counts at and below taxa	counts at Taxa	Taxa level	Kraken ID	Taxa
70.72	7121364	7121364	U	0	unclassified
29.28	2947898	2474	-	1	root
29.25	2944796	1266	-	131567	cellular organisms
29.12	2932695	32870	D	2	Bacteria
22.77	2292418	78447	P	1224	Proteobacteria
15.56	1567205	31742	C	1236	Gammaproteobacteria
10.65	1072317	292	O	72274	Pseudomonadales
7.64	769461	1195	F	468	Moraxellaceae
5.78	581596	35860	G	469	Acinetobacter
4.95	498706	0	S	40214	Acinetobacter johnsonii
4.95	498706	498706	-	1242245	Acinetobacter johnsonii XBB1
0.26	26600	3306	-	909768	Acinetobacter calcoaceticus/baumannii complex
0.18	18551	13778	S	470	Acinetobacter baumannii
0.01	1222	1222	-	1096996	Acinetobacter baumannii BJAB0715
0.01	883	883	-	1455315	Acinetobacter baumannii LAC-4
0.01	747	747	-	497978	Acinetobacter baumannii MDR-ZJ06
0.01	537	537	-	1400867	Acinetobacter baumannii ZW85-1
0	406	406	-	509173	Acinetobacter baumannii AYE
0	392	392	-	405416	Acinetobacter baumannii ACICU
0	316	316	-	480119	Acinetobacter baumannii AB0057
0	139	139	-	1401639	Acinetobacter baumannii NCGM 237
0	123	123	-	696749	Acinetobacter baumannii 1656-2
0	3	3	-	557600	Acinetobacter baumannii AB307-0294
0	3	3	-	945556	Acinetobacter baumannii D1279779
0	1	1	-	1096997	Acinetobacter baumannii BJAB0868
0	1	1	-	1100841	Acinetobacter baumannii TYTH-1
0.04	4025	3891	S	48296	Acinetobacter pittii
0	134	134	-	871585	Acinetobacter pittii PHEA-2
0.01	718	718	S	106654	Acinetobacter nosocomialis
0.16	16317	16317	S	1646498	Acinetobacter sp. TTH0-4
0.02	2120	2120	S	1324350	Acinetobacter equi
0.01	1341	1341	S	62977	Acinetobacter sp. ADP1
0.01	651	0	S	1148157	Acinetobacter oleivorans
0.01	651	651	-	436717	Acinetobacter oleivorans DR1
0	1	1	S	474	Acinetobacter glutaminasificans
1.83	183924	76	G	475	Moraxella
1.82	183725	0	-	46225	Moraxella
1.82	183725	183725	S	34062	Moraxella osloensis
0	123	0	-	46226	Branhamella
0	123	123	S	480	Moraxella catarrhalis
0.03	2746	1241	G	497	Psychrobacter
0	307	307	S	571800	Psychrobacter sp. G
0	298	298	S	261164	Psychrobacter alimentarius
0	281	0	S	334543	Psychrobacter arcticus
0	281	281	-	259536	Psychrobacter arcticus 273-4
0	280	280	S	349106	Psychrobacter sp. PRwf-1
0	213	0	S	330922	Psychrobacter cryohalolentis
0	213	213	-	335284	Psychrobacter cryohalolentis K5
0	124	124	S	45610	Psychrobacter urativorans
0	2	2	S	498	Psychrobacter immobilis
3	302564	1691	F	135621	Pseudomonadaceae
2.98	300442	34756	G	286	Pseudomonas
2.08	209689	209689	S	1415630	Pseudomonas sp. TKP
0.39	39487	4127	-	136841	Pseudomonas aeruginosa group
0.18	18014	18014	S	43263	Pseudomonas alcaligenes
0.09	9096	8586	S	287	Pseudomonas aeruginosa
0	205	205	-	381754	Pseudomonas aeruginosa PA7
0	113	113	-	1400868	Pseudomonas aeruginosa VRFPA04
0	75	75	-	1089456	Pseudomonas aeruginosa NCGM2.S1
0	35	35	-	1411700	Pseudomonas aeruginosa DHS01
0	34	34	-	1448140	Pseudomonas aeruginosa YL84
0	20	20	-	388272	Pseudomonas aeruginosa PACS2
0	11	11	-	1427342	Pseudomonas aeruginosa SCV20265
0	9	9	-	941193	Pseudomonas aeruginosa M18
0	5	5	-	1093787	Pseudomonas aeruginosa DK2
0	1	1	-	208964	Pseudomonas aeruginosa PAO1
0	1	1	-	1000561	Pseudomonas aeruginosa AES-1R
0	1	1	-	1415629	Pseudomonas aeruginosa MTB-1
0.06	5556	0	-	1232139	Pseudomonas oleovorans/pseudoalcaligenes group
0.06	5555	5551	S	330	Pseudomonas pseudoalcaligenes
0	4	4	-	1182590	Pseudomonas pseudoalcaligenes CECT 5344
0	1	1	S	301	Pseudomonas oleovorans
0.02	1891	904	S	300	Pseudomonas mendocina
0.01	690	690	-	399739	Pseudomonas mendocina ymp
0	153	153	-	1001585	Pseudomonas mendocina NK-01
0	144	144	-	1225174	Pseudomonas mendocina S5.2
0.01	615	0	S	53412	Pseudomonas resinovorans
0.01	615	615	-	1245471	Pseudomonas resinovorans NBRC 106553
0	188	188	S	53408	Pseudomonas citronellolis
0.06	6064	1314	-	136843	Pseudomonas fluorescens group
0.04	3851	2460	S	294	Pseudomonas fluorescens
0.01	536	536	-	1037911	Pseudomonas fluorescens A506
0	376	376	-	1221522	Pseudomonas fluorescens NCIMB 11764
0	218	218	-	205922	Pseudomonas fluorescens Pf0-1
0	151	151	-	216595	Pseudomonas fluorescens SBW25
0	67	67	-	1334632	Pseudomonas fluorescens PICF7
0	43	43	-	1114970	Pseudomonas fluorescens F113
0	309	0	S	75612	Pseudomonas mandelii
0	309	309	-	1147786	Pseudomonas mandelii JR-1
0	211	211	S	47878	Pseudomonas azotoformans
0	187	128	S	380021	Pseudomonas protegens
0	22	22	-	220664	Pseudomonas protegens Pf-5
0	22	22	-	1420599	Pseudomonas protegens Cab57
0	15	15	-	1124983	Pseudomonas protegens CHA0
0	98	0	S	200451	Pseudomonas poae
0	98	98	-	1282356	Pseudomonas poae RE*1-1-14
0	94	94	S	200450	Pseudomonas trivialis
0.04	4027	242	-	136846	Pseudomonas stutzeri group
0.03	3035	0	-	578833	Pseudomonas stutzeri subgroup
0.03	3035	1258	S	316	Pseudomonas stutzeri
0.01	591	591	-	379731	Pseudomonas stutzeri A1501
0	348	348	-	96563	Pseudomonas stutzeri ATCC 17588 = LMG 11199
0	298	298	-	1196835	Pseudomonas stutzeri CCUG 29243
0	257	257	-	644801	Pseudomonas stutzeri RCH2
0	142	142	-	996285	Pseudomonas stutzeri DSM 4166
0	141	141	-	1123519	Pseudomonas stutzeri DSM 10701
0.01	750	0	S	74829	Pseudomonas balearica
0.01	750	750	-	1123016	Pseudomonas balearica DSM 6083
0.03	3041	435	-	136845	Pseudomonas putida group
0.02	1971	890	S	303	Pseudomonas putida
0	262	262	-	1211579	Pseudomonas putida NBRC 14164
0	222	222	-	1331671	Pseudomonas putida H8234
0	117	117	-	76869	Pseudomonas putida GB-1
0	85	85	-	1215088	Pseudomonas putida HB3267
0	84	84	-	231023	Pseudomonas putida ND6
0	76	76	-	160488	Pseudomonas putida KT2440
0	66	66	-	1384061	Pseudomonas putida S13.1.2
0	63	63	-	390235	Pseudomonas putida W619
0	47	47	-	1215087	Pseudomonas putida S12
0	28	28	-	351746	Pseudomonas putida F1
0	24	24	-	1042876	Pseudomonas putida S16
0	7	7	-	931281	Pseudomonas putida BIRD-1
0	384	0	S	47880	Pseudomonas fulva
0	384	384	-	743720	Pseudomonas fulva 12-X
0	70	70	S	47885	Pseudomonas oryzihabitans
0	63	62	S	76759	Pseudomonas monteilii
0	1	1	-	1435044	Pseudomonas monteilii SB3078
0	63	0	S	78327	Pseudomonas mosselii
0	63	63	-	1388763	Pseudomonas mosselii SJ10
0	55	55	S	70775	Pseudomonas plecoglossicida
0.01	596	262	-	136849	Pseudomonas syringae group
0	208	0	-	251695	Pseudomonas syringae group genomosp. 1
0	208	71	S	317	Pseudomonas syringae
0	37	20	-	321	Pseudomonas syringae pv. syringae
0	10	10	-	1324932	Pseudomonas syringae pv. syringae HS191
0	5	5	-	205918	Pseudomonas syringae pv. syringae B728a
0	2	2	-	1324931	Pseudomonas syringae pv. syringae B301D
0	35	0	-	264449	Pseudomonas syringae group pathovars incertae sedis
0	35	0	-	103796	Pseudomonas syringae pv. actinidiae
0	35	35	-	1095103	Pseudomonas syringae pv. actinidiae ICMP 18884
0	30	30	-	1357279	Pseudomonas syringae CC1557
0	26	26	-	199201	Pseudomonas syringae pv. lapsa
0	9	9	-	1332075	Pseudomonas syringae UMAF0158
0	56	0	-	251698	Pseudomonas syringae group genomosp. 2
0	56	0	S	29438	Pseudomonas savastanoi
0	56	0	-	319	Pseudomonas savastanoi pv. phaseolicola
0	56	56	-	264730	Pseudomonas savastanoi pv. phaseolicola 1448A
0	39	0	S	36746	Pseudomonas cichorii
0	39	39	-	1441629	Pseudomonas cichorii JBC1
0	31	0	S	251701	Pseudomonas syringae group genomosp. 3
0	31	0	-	323	Pseudomonas syringae pv. tomato
0	31	31	-	223283	[Pseudomonas syringae] pv. tomato str. DC3000
0.01	573	21	-	136842	Pseudomonas chlororaphis group
0	307	284	S	587753	Pseudomonas chlororaphis
0	23	23	-	86192	Pseudomonas chlororaphis subsp. aurantiaca
0	245	245	S	296	Pseudomonas fragi
0	377	0	-	136844	Pseudomonas pertucinogena group
0	377	0	S	43306	Pseudomonas denitrificans
0	377	377	-	1294143	Pseudomonas denitrificans ATCC 13867
0	293	293	S	237609	Pseudomonas alkylphenolia
0	215	215	S	1788301	Pseudomonas sp. L10.10
0	154	154	S	1028989	Pseudomonas sp. StFLB209
0	141	0	S	65741	Pseudomonas knackmussii
0	141	141	-	1301098	Pseudomonas knackmussii B13
0	133	133	S	1499686	Pseudomonas sp. 20_BN
0	132	132	S	1611770	Pseudomonas sp. MRSN12121
0	126	126	S	69328	Pseudomonas sp. VLB120
0	118	118	S	1283291	Pseudomonas sp. URMO17WK12:I11
0	91	82	S	930166	Pseudomonas brassicacearum
0	9	0	-	86264	Pseudomonas brassicacearum subsp. brassicacearum
0	9	9	-	994484	Pseudomonas brassicacearum subsp. brassicacearum NFM421
0	89	89	S	1207075	Pseudomonas sp. UW4
0	81	81	S	216142	Pseudomonas rhizosphaerae
0	60	60	S	157782	Pseudomonas parafulva
0	47	47	S	157783	Pseudomonas cremoricolorata
0	47	0	S	312306	Pseudomonas entomophila
0	47	47	-	384676	Pseudomonas entomophila L48
0	37	37	S	1649877	Pseudomonas sp. CCOS 191
0	31	31	S	1500687	Pseudomonas sp. St29
0	22	22	S	1500686	Pseudomonas sp. Os17
0	15	15	S	1259844	Pseudomonas sp. FGI182
0	387	0	-	351	Azotobacter group
0	387	84	G	352	Azotobacter
0	232	0	S	353	Azotobacter chroococcum
0	232	232	-	1328314	Azotobacter chroococcum NCIMB 8003
0	71	71	S	354	Azotobacter vinelandii
0	44	0	G	1849530	Oblitimonas
0	44	44	S	1697053	Oblitimonas alkaliphila
3.89	391252	0	O	135624	Aeromonadales
3.89	391252	381	F	84642	Aeromonadaceae
3.61	363282	18923	G	642	Aeromonas
1.87	188043	25408	S	644	Aeromonas hydrophila
1.55	155696	155696	-	1354302	Aeromonas hydrophila 4AK4
0.05	4821	4821	-	1448139	Aeromonas hydrophila YL17
0.02	1644	0	-	196023	Aeromonas hydrophila subsp. hydrophila
0.02	1644	1644	-	380703	Aeromonas hydrophila subsp. hydrophila ATCC 7966
0	463	463	-	1416915	Aeromonas hydrophila NJ-35
0	11	11	-	1419584	Aeromonas hydrophila J-1
1.2	121045	0	S	651	Aeromonas media
1.2	121045	121045	-	1208104	Aeromonas media WS
0.19	19095	0	S	645	Aeromonas salmonicida
0.19	19095	0	-	29491	Aeromonas salmonicida subsp. salmonicida
0.19	19095	19095	-	382245	Aeromonas salmonicida subsp. salmonicida A449
0.15	15363	0	S	654	Aeromonas veronii
0.15	15363	15363	-	998088	Aeromonas veronii B565
0.01	813	813	S	652	Aeromonas schubertii
0.27	27527	0	G	43947	Tolumonas
0.27	27527	0	S	43948	Tolumonas auensis
0.27	27527	27527	-	595494	Tolumonas auensis DSM 9187
0	62	0	G	129577	Oceanimonas
0	62	62	S	511062	Oceanimonas sp. GK1
0.38	37914	0	O	91347	Enterobacteriales
0.38	37914	8775	F	543	Enterobacteriaceae
0.1	10092	942	G	570	Klebsiella
0.04	4499	3280	S	573	Klebsiella pneumoniae
0.01	1128	165	-	72407	Klebsiella pneumoniae subsp. pneumoniae
0.01	755	755	-	1123862	Klebsiella pneumoniae subsp. pneumoniae Kp13
0	171	171	-	1328324	Klebsiella pneumoniae subsp. pneumoniae KPNIH27
0	20	20	-	272620	Klebsiella pneumoniae subsp. pneumoniae MGH 78578
0	7	7	-	1125630	Klebsiella pneumoniae subsp. pneumoniae HS11286
0	4	4	-	1392499	Klebsiella pneumoniae subsp. pneumoniae 1158
0	4	4	-	1406314	Klebsiella pneumoniae subsp. pneumoniae PittNDM01
0	1	1	-	484021	Klebsiella pneumoniae subsp. pneumoniae NTUH-K2044
0	1	1	-	1193292	Klebsiella pneumoniae subsp. pneumoniae 1084
0	46	46	-	507522	Klebsiella pneumoniae 342
0	24	24	-	1365186	Klebsiella pneumoniae KP-1
0	16	16	-	1380908	Klebsiella pneumoniae JM45
0	4	4	-	1049565	Klebsiella pneumoniae KCTC 2242
0	1	1	-	1420013	Klebsiella pneumoniae 30684/NJST258_2
0.04	4252	4060	S	571	Klebsiella oxytoca
0	102	102	-	1191061	Klebsiella oxytoca E718
0	77	77	-	1333852	Klebsiella oxytoca KONIH1
0	10	10	-	1006551	Klebsiella oxytoca KCTC 1686
0	3	3	-	1308980	Klebsiella oxytoca HKOPL1
0	175	149	S	244366	Klebsiella variicola
0	26	26	-	640131	Klebsiella variicola At-22
0	149	149	S	1463165	Klebsiella quasipneumoniae
0	70	70	S	1134687	Klebsiella michiganensis
0	5	5	S	1715259	Klebsiella sp. G5
0.05	5433	329	G	547	Enterobacter
0.04	4399	484	-	354276	Enterobacter cloacae complex
0.02	2139	1802	S	61645	Enterobacter asburiae
0	288	288	-	640513	Enterobacter asburiae LF7a
0	49	49	-	1421338	Enterobacter asburiae L1
0.02	1772	1533	S	550	Enterobacter cloacae
0	164	0	-	336306	Enterobacter cloacae subsp. cloacae
0	115	115	-	1211025	Enterobacter cloacae subsp. cloacae ENHKU01
0	49	49	-	716541	Enterobacter cloacae subsp. cloacae ATCC 13047
0	35	35	-	1354030	Enterobacter cloacae P101
0	24	24	-	1045856	Enterobacter cloacae EcWSU1
0	14	0	-	69219	Enterobacter cloacae subsp. dissolvens
0	14	14	-	1104326	Enterobacter cloacae subsp. dissolvens SDM
0	2	2	-	1333850	Enterobacter cloacae ECNIH2
0	4	0	S	1334193	Enterobacter lignolyticus
0	4	4	-	701347	Enterobacter lignolyticus SCF1
0	284	284	S	399742	Enterobacter sp. 638
0	277	277	S	1560339	Enterobacter sp. E20
0	64	53	S	548	Enterobacter aerogenes
0	10	10	-	1028307	Enterobacter aerogenes KCTC 2190
0	1	1	-	935296	Enterobacter aerogenes EA1509E
0	51	51	S	1166130	Enterobacter sp. R4-368
0	29	29	S	1692238	Enterobacter sp. FY-07
0.04	3711	107	G	561	Escherichia
0.04	3552	3080	S	562	Escherichia coli
0	95	95	-	910348	Escherichia coli P12b
0	47	47	-	745156	Escherichia coli 1303
0	47	0	-	861906	Escherichia coli O44:H18
0	47	47	-	216592	Escherichia coli 042
0	34	34	-	362663	Escherichia coli 536
0	33	33	-	1001989	Escherichia coli PCN033
0	27	27	-	1358422	Escherichia coli PCN061
0	21	21	-	439855	Escherichia coli SMS-3-5
0	18	18	-	316401	Escherichia coli ETEC H10407
0	14	14	-	941323	Escherichia coli VR50
0	12	12	-	409438	Escherichia coli SE11
0	12	0	-	498388	Escherichia coli C
0	12	12	-	481805	Escherichia coli ATCC 8739
0	10	0	-	168807	Escherichia coli O127:H6
0	10	10	-	574521	Escherichia coli O127:H6 str. E2348/69
0	10	10	-	1078034	Escherichia coli O145:H28
0	9	9	-	696406	Escherichia coli UMNK88
0	9	9	-	930406	Escherichia coli O157:H16
0	8	8	-	1050617	Escherichia coli UMNF18
0	7	0	-	1603259	Escherichia coli O139:H28
0	7	7	-	331111	Escherichia coli O139:H28 str. E24377A
0	6	6	-	585034	Escherichia coli IAI1
0	5	5	-	758831	Escherichia coli ECC-1470
0	5	5	-	1441627	Escherichia coli str. Sanji
0	4	4	-	655817	Escherichia coli ABU 83972
0	3	0	-	168927	Escherichia coli O111:H-
0	3	3	-	585396	Escherichia coli O111:H- str. 11128
0	3	3	-	199310	Escherichia coli CFT073
0	3	0	-	244319	Escherichia coli O26:H11
0	3	3	-	573235	Escherichia coli O26:H11 str. 11368
0	3	3	-	316435	Escherichia coli Nissle 1917
0	3	3	-	331112	Escherichia coli HS
0	3	0	-	376725	Escherichia coli O103:H2
0	3	3	-	585395	Escherichia coli O103:H2 str. 12009
0	3	0	-	1038927	Escherichia coli O104:H4
0	3	3	-	1134782	Escherichia coli O104:H4 str. 2009EL-2050
0	3	3	-	1329907	Escherichia coli APEC IMT5155
0	3	3	-	1382700	Escherichia coli PMV-1
0	2	0	-	83333	Escherichia coli K-12
0	2	2	-	511145	Escherichia coli str. K-12 substr. MG1655
0	2	2	-	1355101	Escherichia coli JJ1887
0	1	0	-	37762	Escherichia coli B
0	1	1	-	413997	Escherichia coli B str. REL606
0	1	1	-	405955	Escherichia coli APEC O1
0	1	1	-	431946	Escherichia coli SE15
0	1	1	-	585057	Escherichia coli IAI39
0	1	1	-	591946	Escherichia coli LF82
0	1	1	-	741093	Escherichia coli Xuzhou21
0	1	1	-	1274814	Escherichia coli APEC O78
0	1	1	-	1311757	Escherichia coli ACN001
0	45	0	S	564	Escherichia fergusonii
0	45	45	-	585054	Escherichia fergusonii ATCC 35469
0	7	5	S	208962	Escherichia albertii
0	2	2	-	1440052	Escherichia albertii KF1
0.03	3446	300	G	544	Citrobacter
0.03	2602	0	-	1344959	Citrobacter freundii complex
0.03	2602	2358	S	546	Citrobacter freundii
0	244	244	-	1333848	Citrobacter freundii CFNIH1
0	297	111	S	35703	Citrobacter amalonaticus
0	186	186	-	1261127	Citrobacter amalonaticus Y19
0	202	202	S	1702170	Citrobacter sp. FDAARGOS_156
0	26	0	S	545	Citrobacter koseri
0	26	26	-	290338	Citrobacter koseri ATCC BAA-895
0	19	0	S	67825	Citrobacter rodentium
0	19	19	-	637910	Citrobacter rodentium ICC168
0.02	1633	103	G	629	Yersinia
0.01	1263	1263	S	631	Yersinia intermedia
0	147	99	S	630	Yersinia enterocolitica
0	41	0	-	34053	Yersinia enterocolitica (type O:5)
0	41	41	-	1262462	Yersinia enterocolitica (type O:5) str. YE53/03
0	4	0	-	150052	Yersinia enterocolitica subsp. enterocolitica
0	4	4	-	393305	Yersinia enterocolitica subsp. enterocolitica 8081
0	3	0	-	150053	Yersinia enterocolitica subsp. palearctica
0	3	3	-	930944	Yersinia enterocolitica subsp. palearctica Y11
0	42	6	-	1649845	Yersinia pseudotuberculosis complex
0	14	11	S	632	Yersinia pestis
0	3	0	-	1234659	Yersinia pestis subsp. microtus
0	3	3	-	229193	Yersinia pestis biovar Microtus str. 91001
0	14	12	S	633	Yersinia pseudotuberculosis
0	2	2	-	502800	Yersinia pseudotuberculosis YPIII
0	8	8	S	367190	Yersinia similis
0	38	38	S	29485	Yersinia rohdei
0	20	20	S	263819	Yersinia aleksiciae
0	15	15	S	29486	Yersinia ruckeri
0	5	0	S	29483	Yersinia aldovae
0	5	5	-	1453495	Yersinia aldovae 670-83
0.01	1350	0	G	160674	Raoultella
0.01	1350	366	S	54291	Raoultella ornithinolytica
0.01	984	984	-	1286170	Raoultella ornithinolytica B6
0.01	898	103	G	613	Serratia
0	332	332	S	47917	Serratia fonticola
0	330	240	S	615	Serratia marcescens
0	54	54	-	1334564	Serratia marcescens SM39
0	33	0	-	211759	Serratia marcescens subsp. marcescens
0	33	33	-	273526	Serratia marcescens subsp. marcescens Db11
0	2	2	-	1249634	Serratia marcescens FGI94
0	1	1	-	435998	Serratia marcescens WW4
0	77	54	S	614	Serratia liquefaciens
0	23	23	-	1346614	Serratia liquefaciens ATCC 27592
0	25	0	S	28151	Serratia proteamaculans
0	25	25	-	399741	Serratia proteamaculans 568
0	24	17	S	82996	Serratia plymuthica
0	4	4	-	1348660	Serratia plymuthica S13
0	3	3	-	682634	Serratia plymuthica 4Rx13
0	3	3	S	61652	Serratia rubidaea
0	2	2	S	488142	Serratia sp. SCBI
0	2	2	S	1327989	Serratia sp. FS14
0	383	12	G	590	Salmonella
0	363	24	S	28901	Salmonella enterica
0	324	46	-	59201	Salmonella enterica subsp. enterica
0	142	0	-	189201	Salmonella enterica subsp. enterica serovar Cubana
0	142	142	-	1271863	Salmonella enterica subsp. enterica serovar Cubana str. CFSAN002050
0	86	36	-	90371	Salmonella enterica subsp. enterica serovar Typhimurium
0	35	0	-	1620419	Salmonella enterica subsp. enterica serovar Typhimurium var. 5-
0	35	35	-	1271862	Salmonella enterica subsp. enterica serovar Typhimurium var. 5- str. CFSAN001921
0	9	9	-	1171376	Salmonella enterica subsp. enterica serovar Typhimurium str. U288
0	6	6	-	718274	Salmonella enterica subsp. enterica serovar Typhimurium str. T000240
0	13	0	-	340190	Salmonella enterica subsp. enterica serovar Schwarzengrund
0	13	13	-	439843	Salmonella enterica subsp. enterica serovar Schwarzengrund str. CVM19633
0	8	4	-	90370	Salmonella enterica subsp. enterica serovar Typhi
0	3	3	-	220341	Salmonella enterica subsp. enterica serovar Typhi str. CT18
0	1	1	-	1132507	Salmonella enterica subsp. enterica serovar Typhi str. P-stx-12
0	5	5	-	143221	Salmonella enterica subsp. enterica serovar Tennessee
0	4	3	-	58712	Salmonella enterica subsp. enterica serovar Anatum
0	1	1	-	1454593	Salmonella enterica subsp. enterica serovar Anatum str. USDA-ARS-USMARC-1765
0	3	3	-	595	Salmonella enterica subsp. enterica serovar Infantis
0	3	3	-	611	Salmonella enterica subsp. enterica serovar Heidelberg
0	2	2	-	28150	Salmonella enterica subsp. enterica serovar Senftenberg
0	2	2	-	108619	Salmonella enterica subsp. enterica serovar Newport
0	2	0	-	119912	Salmonella enterica subsp. enterica serovar Choleraesuis
0	2	2	-	321314	Salmonella enterica subsp. enterica serovar Choleraesuis str. SC-B67
0	2	0	-	181798	Salmonella enterica subsp. enterica serovar Sloterdijk
0	2	2	-	938141	Salmonella enterica subsp. enterica serovar Sloterdijk str. ATCC 15791
0	1	1	-	54388	Salmonella enterica subsp. enterica serovar Paratyphi A
0	1	0	-	57045	Salmonella enterica subsp. enterica serovar Paratyphi B
0	1	1	-	1016998	Salmonella enterica subsp. enterica serovar Paratyphi B str. SPB7
0	1	1	-	58095	Salmonella enterica subsp. enterica serovar Agona
0	1	0	-	58096	Salmonella enterica subsp. enterica serovar Bareilly
0	1	1	-	1173427	Salmonella enterica subsp. enterica serovar Bareilly str. CFSAN000189
0	1	0	-	340188	Salmonella enterica subsp. enterica serovar Cerro
0	1	1	-	1410916	Salmonella enterica subsp. enterica serovar Cerro str. CFSAN001588
0	1	0	-	363569	Salmonella enterica subsp. enterica serovar Javiana
0	1	1	-	1267753	Salmonella enterica subsp. enterica serovar Javiana str. CFSAN001992
0	15	10	-	59203	Salmonella enterica subsp. arizonae
0	3	3	-	41514	Salmonella enterica subsp. arizonae serovar 62:z4,z23:-
0	2	0	-	41515	Salmonella enterica subsp. arizonae serovar 62:z36:-
0	2	2	-	1386967	Salmonella enterica subsp. arizonae serovar 62:z36:- str. RKS2983
0	8	5	S	54736	Salmonella bongori
0	3	3	-	1197719	Salmonella bongori N268-08
0	325	14	G	635	Edwardsiella
0	126	116	S	636	Edwardsiella tarda
0	10	10	-	498217	Edwardsiella tarda EIB202
0	98	0	S	67780	Edwardsiella ictaluri
0	98	98	-	634503	Edwardsiella ictaluri 93-146
0	81	0	S	1821960	Edwardsiella anguillarum
0	81	81	-	667120	Edwardsiella anguillarum ET080813
0	4	0	S	1263550	Edwardsiella piscicida
0	4	4	-	1288122	Edwardsiella piscicida C07-087
0	2	2	S	1578828	Edwardsiella sp. EA181011
0	275	0	G	579	Kluyvera
0	275	275	S	61648	Kluyvera intermedia
0	251	114	G	53335	Pantoea
0	44	0	S	470934	Pantoea vagans
0	44	44	-	712898	Pantoea vagans C9-1
0	24	0	-	1654067	Pantoea agglomerans group
0	24	24	S	549	Pantoea agglomerans
0	22	22	S	1484157	Pantoea sp. PSNIH2
0	18	18	S	1484158	Pantoea sp. PSNIH1
0	14	7	S	553	Pantoea ananatis
0	4	4	-	1123863	Pantoea ananatis LMG 5342
0	2	2	-	1095774	Pantoea ananatis PA13
0	1	1	-	706191	Pantoea ananatis LMG 20103
0	8	8	S	1076550	Pantoea rwandensis
0	7	7	S	592316	Pantoea sp. At-9b
0	203	0	G	83654	Leclercia
0	203	203	S	83655	Leclercia adecarboxylata
0	165	5	G	620	Shigella
0	134	5	S	623	Shigella flexneri
0	124	124	-	1617964	Shigella flexneri 4c
0	5	5	-	591020	Shigella flexneri 2002017
0	11	0	S	622	Shigella dysenteriae
0	11	11	-	300267	Shigella dysenteriae Sd197
0	9	7	S	621	Shigella boydii
0	2	2	-	344609	Shigella boydii CDC 3083-94
0	6	5	S	624	Shigella sonnei
0	1	1	-	216599	Shigella sonnei 53G
0	146	40	G	413496	Cronobacter
0	91	77	S	28141	Cronobacter sakazakii
0	6	6	-	290339	Cronobacter sakazakii ATCC BAA-894
0	5	5	-	956149	Cronobacter sakazakii SP291
0	3	3	-	1138308	Cronobacter sakazakii ES15
0	5	0	S	413501	Cronobacter muytjensii
0	5	5	-	1159613	Cronobacter muytjensii ATCC 51329
0	4	0	S	413497	Cronobacter dublinensis
0	4	0	-	413498	Cronobacter dublinensis subsp. dublinensis
0	4	4	-	1159554	Cronobacter dublinensis subsp. dublinensis LMG 23823
0	2	0	S	413502	Cronobacter turicensis
0	2	2	-	693216	Cronobacter turicensis z3032
0	2	0	S	1163710	Cronobacter condimenti
0	2	2	-	1073999	Cronobacter condimenti 1330
0	1	0	S	413503	Cronobacter malonaticus
0	1	1	-	1159491	Cronobacter malonaticus LMG 23826
0	1	0	S	535744	Cronobacter universalis
0	1	1	-	1074000	Cronobacter universalis NCTC 9529
0	122	0	G	586	Providencia
0	122	104	S	588	Providencia stuartii
0	18	18	-	1157951	Providencia stuartii MRSN 2154
0	110	84	G	34037	Rahnella
0	18	0	S	34038	Rahnella aquatilis
0	18	18	-	1151116	Rahnella aquatilis HX2
0	8	8	S	741091	Rahnella sp. Y9602
0	88	0	-	191675	unclassified Enterobacteriaceae
0	84	0	-	36866	unclassified Enterobacteriaceae (miscellaneous)
0	74	74	S	693444	Enterobacteriaceae bacterium strain FGI 57
0	10	10	S	891974	Plautia stali symbiont
0	4	1	-	84563	ant, tsetse, mealybug, aphid, etc. endosymbionts
0	3	0	-	84564	ant endosymbionts
0	3	0	G	203804	Candidatus Blochmannia
0	2	0	-	711328	unclassified Candidatus Blochmannia endosymbionts
0	2	2	S	1505597	Blochmannia endosymbiont of Camponotus (Colobopsis) obliquus
0	1	1	S	203907	Candidatus Blochmannia floridanus
0	72	7	G	583	Proteus
0	65	1	S	584	Proteus mirabilis
0	63	63	-	529507	Proteus mirabilis HI4320
0	1	1	-	1266738	Proteus mirabilis BB2000
0	57	6	G	122277	Pectobacterium
0	24	0	S	554	Pectobacterium carotovorum
0	24	2	-	555	Pectobacterium carotovorum subsp. carotovorum
0	17	17	-	1218933	Pectobacterium carotovorum subsp. carotovorum PCC21
0	5	5	-	561230	Pectobacterium carotovorum subsp. carotovorum PC1
0	18	16	S	29471	Pectobacterium atrosepticum
0	2	2	-	218491	Pectobacterium atrosepticum SCRI1043
0	6	6	S	1166016	Pectobacterium sp. SCC3193
0	3	0	S	55208	Pectobacterium wasabiae
0	3	3	-	561231	Pectobacterium wasabiae WPP163
0	54	0	G	581	Morganella
0	54	44	S	582	Morganella morganii
0	10	0	-	180434	Morganella morganii subsp. morganii
0	10	10	-	1124991	Morganella morganii subsp. morganii KT
0	51	0	G	568	Hafnia
0	51	23	S	569	Hafnia alvei
0	28	28	-	1453496	Hafnia alvei FB1
0	45	0	G	158483	Cedecea
0	45	45	S	158822	Cedecea neteri
0	39	8	G	551	Erwinia
0	13	0	S	338565	Erwinia tasmaniensis
0	13	13	-	465817	Erwinia tasmaniensis Et1/99
0	9	0	S	79967	Erwinia pyrifoliae
0	9	9	-	634499	Erwinia pyrifoliae Ep1/96
0	4	0	S	182337	Erwinia billingiae
0	4	4	-	634500	Erwinia billingiae Eb661
0	3	3	S	552	Erwinia amylovora
0	2	2	S	215689	Erwinia sp. Ejp617
0	38	1	G	204037	Dickeya
0	19	3	S	204042	Dickeya zeae
0	8	8	-	590409	Dickeya zeae Ech586
0	8	8	-	1427366	Dickeya zeae EC1
0	18	0	S	204038	Dickeya dadantii
0	18	18	-	198628	Dickeya dadantii 3937
0	37	0	G	1330546	Pluralibacter
0	37	37	S	61647	Pluralibacter gergoviae
0	36	2	G	626	Xenorhabdus
0	29	0	S	628	Xenorhabdus nematophila
0	29	29	-	1437823	Xenorhabdus nematophila AN6/1
0	2	0	S	40577	Xenorhabdus poinarii
0	2	2	-	1354304	Xenorhabdus poinarii G6
0	2	2	S	351671	Xenorhabdus doucetiae
0	1	1	S	40576	Xenorhabdus bovienii
0	26	0	G	82982	Obesumbacterium
0	26	26	S	82983	Obesumbacterium proteus
0	14	1	G	84565	Sodalis
0	10	0	S	63612	Sodalis glossinidius
0	10	10	-	343509	Sodalis glossinidius str. 'morsitans'
0	3	3	S	1239307	Sodalis praecaptivus
0	13	0	G	29487	Photorhabdus
0	10	0	S	574560	Photorhabdus temperata
0	10	10	-	230089	Photorhabdus temperata subsp. thracensis
0	3	3	S	291112	Photorhabdus asymbiotica
0	12	0	G	1335483	Shimwellia
0	12	0	S	563	Shimwellia blattae
0	12	12	-	630626	Shimwellia blattae DSM 4481 = NBRC 105725
0	4	0	G	51228	Wigglesworthia
0	4	0	S	51229	Wigglesworthia glossinidia
0	4	4	-	36870	Wigglesworthia glossinidia endosymbiont of Glossina brevipalpis
0	4	0	G	1330547	Kosakonia
0	4	0	S	1158459	Kosakonia sacchari
0	4	4	-	1235834	Kosakonia sacchari SP1
0	3	0	G	82984	Pragia
0	3	3	S	82985	Pragia fontium
0	2	0	G	1745211	Chania
0	2	0	S	1639108	Chania multitudinisentens
0	2	2	-	1441930	Chania multitudinisentens RB-25
0	1	0	G	32199	Buchnera
0	1	0	S	9	Buchnera aphidicola
0	1	0	-	668607	Buchnera aphidicola (Acyrthosiphon kondoi)
0	1	1	-	1005090	Buchnera aphidicola str. Ak (Acyrthosiphon kondoi)
0.24	23761	952	O	135614	Xanthomonadales
0.22	22505	6568	F	32033	Xanthomonadaceae
0.1	10284	948	G	40323	Stenotrophomonas
0.06	5972	5972	S	128780	Stenotrophomonas acidaminiphila
0.02	1978	0	-	995085	Stenotrophomonas maltophilia group
0.02	1978	953	S	40324	Stenotrophomonas maltophilia
0.01	537	537	-	522373	Stenotrophomonas maltophilia K279a
0	262	262	-	1163399	Stenotrophomonas maltophilia D457
0	144	144	-	391008	Stenotrophomonas maltophilia R551-3
0	82	82	-	868597	Stenotrophomonas maltophilia JV3
0.01	1386	1386	S	1793721	Stenotrophomonas sp. KCTC 12332
0.02	2310	206	G	83618	Pseudoxanthomonas
0.02	1715	1262	S	314722	Pseudoxanthomonas suwonensis
0	453	453	-	743721	Pseudoxanthomonas suwonensis 11-1
0	389	0	S	415229	Pseudoxanthomonas spadix
0	389	389	-	1045855	Pseudoxanthomonas spadix BD-a59
0.02	2129	1182	G	338	Xanthomonas
0	291	183	S	339	Xanthomonas campestris
0	93	92	-	340	Xanthomonas campestris pv. campestris
0	1	1	-	190485	Xanthomonas campestris pv. campestris str. ATCC 33913
0	15	0	-	359385	Xanthomonas campestris pv. raphani
0	15	15	-	990315	Xanthomonas campestris pv. raphani 756C
0	194	194	S	56458	Xanthomonas sacchari
0	173	0	S	343	Xanthomonas translucens
0	173	173	-	487909	Xanthomonas translucens pv. undulosa
0	108	23	S	347	Xanthomonas oryzae
0	57	57	-	129394	Xanthomonas oryzae pv. oryzicola
0	28	26	-	64187	Xanthomonas oryzae pv. oryzae
0	1	1	-	342109	Xanthomonas oryzae pv. oryzae MAFF 311018
0	1	1	-	360094	Xanthomonas oryzae pv. oryzae PXO99A
0	98	1	-	643453	Xanthomonas citri group
0	54	0	S	366648	Xanthomonas fuscans
0	54	54	-	366649	Xanthomonas fuscans subsp. fuscans
0	43	0	S	346	Xanthomonas citri
0	43	43	-	611301	Xanthomonas citri subsp. citri
0	49	0	S	29447	Xanthomonas albilineans
0	49	49	-	380358	Xanthomonas albilineans GPE PC73
0	33	0	S	456327	Xanthomonas euvesicatoria
0	33	33	-	316273	Xanthomonas campestris pv. vesicatoria str. 85-10
0	1	0	S	366650	Xanthomonas alfalfae
0	1	0	-	189396	Xanthomonas alfalfae subsp. citrumelonis
0	1	1	-	981368	Xanthomonas axonopodis pv. citrumelo F1
0.01	1155	608	G	68	Lysobacter
0	220	220	S	84531	Lysobacter antibioticus
0	168	168	S	262324	Lysobacter gummosus
0	159	159	S	435897	Lysobacter capsici
0	59	0	G	2370	Xylella
0	59	15	S	2371	Xylella fastidiosa
0	24	24	-	160492	Xylella fastidiosa 9a5c
0	20	20	-	405440	Xylella fastidiosa M12
0	304	78	F	1775411	Rhodanobacteraceae
0	120	0	G	75309	Rhodanobacter
0	120	120	S	666685	Rhodanobacter denitrificans
0	97	22	G	231454	Dyella
0	38	0	S	231455	Dyella japonica
0	38	38	-	1217721	Dyella japonica A8
0	37	37	S	1379159	Dyella jiangningensis
0	9	0	G	70411	Frateuria
0	9	0	S	81475	Frateuria aurantia
0	9	9	-	767434	Frateuria aurantia DSM 6220
0.07	7289	123	O	135622	Alteromonadales
0.07	6703	0	F	267890	Shewanellaceae
0.07	6703	903	G	22	Shewanella
0.03	2938	2088	S	62322	Shewanella baltica
0	269	269	-	407976	Shewanella baltica OS223
0	239	239	-	693974	Shewanella baltica BA175
0	216	216	-	402882	Shewanella baltica OS185
0	52	52	-	399599	Shewanella baltica OS195
0	51	51	-	693970	Shewanella baltica OS117
0	21	21	-	693973	Shewanella baltica OS678
0	2	2	-	325240	Shewanella baltica OS155
0.01	964	964	S	94122	Shewanella sp. ANA-3
0.01	709	128	S	24	Shewanella putrefaciens
0	370	370	-	399804	Shewanella putrefaciens 200
0	211	211	-	319224	Shewanella putrefaciens CN-32
0	492	492	S	351745	Shewanella sp. W3-18-1
0	455	0	S	70863	Shewanella oneidensis
0	455	455	-	211586	Shewanella oneidensis MR-1
0	82	82	S	60481	Shewanella sp. MR-7
0	72	72	S	60480	Shewanella sp. MR-4
0	49	0	S	56812	Shewanella frigidimarina
0	49	49	-	318167	Shewanella frigidimarina NCIMB 400
0	13	0	S	404011	Shewanella piezotolerans
0	13	13	-	225849	Shewanella piezotolerans WP3
0	6	0	S	60217	Shewanella violacea
0	6	6	-	637905	Shewanella violacea DSS12
0	6	0	S	60478	Shewanella amazonensis
0	6	6	-	326297	Shewanella amazonensis SB2B
0	6	0	S	359303	Shewanella loihica
0	6	6	-	323850	Shewanella loihica PV-4
0	3	0	S	60961	Shewanella woodyi
0	3	3	-	392500	Shewanella woodyi ATCC 51908
0	2	0	S	70864	Shewanella pealeana
0	2	2	-	398579	Shewanella pealeana ATCC 700345
0	2	0	S	271097	Shewanella sediminis
0	2	2	-	425104	Shewanella sediminis HAW-EB3
0	1	0	S	192073	Shewanella denitrificans
0	1	1	-	318161	Shewanella denitrificans OS217
0	416	14	F	72275	Alteromonadaceae
0	291	108	G	226	Alteromonas
0	124	63	S	314275	Alteromonas mediterranea
0	31	31	-	1300254	Alteromonas mediterranea MED64
0	28	28	-	1300257	Alteromonas mediterranea U8
0	2	2	-	1300259	Alteromonas mediterranea UM4b
0	45	33	S	28108	Alteromonas macleodii
0	12	12	-	1004787	Alteromonas macleodii str. 'Balearic Sea AD45'
0	11	11	S	715451	Alteromonas sp. SN2
0	3	3	S	589873	Alteromonas australica
0	99	32	G	2742	Marinobacter
0	50	7	S	2743	Marinobacter hydrocarbonoclasticus
0	40	40	-	351348	Marinobacter hydrocarbonoclasticus VT8
0	3	3	-	1163748	Marinobacter hydrocarbonoclasticus ATCC 49840
0	9	9	S	1671721	Marinobacter sp. CP1
0	4	4	S	1420917	Marinobacter salarius
0	2	0	S	1033846	Marinobacter adhaerens
0	2	2	-	225937	Marinobacter adhaerens HP15
0	2	2	S	1420916	Marinobacter similis
0	4	0	G	261825	Agarivorans
0	4	4	S	680279	Agarivorans gilvus
0	4	0	G	1751872	Lacimicrobium
0	4	4	S	1526571	Lacimicrobium alkaliphilum
0	3	0	G	89404	Glaciecola
0	3	3	S	983545	Glaciecola sp. 4H-3-7+YE-5
0	1	0	G	1621534	Paraglaciecola
0	1	0	S	326544	Paraglaciecola psychrophila
0	1	1	-	1129794	Paraglaciecola psychrophila 170
0	25	0	F	267888	Pseudoalteromonadaceae
0	25	12	G	53246	Pseudoalteromonas
0	4	4	S	43658	Pseudoalteromonas rubra
0	3	3	S	161398	Pseudoalteromonas phenolica
0	3	3	S	1348114	Pseudoalteromonas sp. OCN003
0	1	0	S	228	Pseudoalteromonas haloplanktis
0	1	1	-	326442	Pseudoalteromonas haloplanktis TAC125
0	1	0	S	288	Pseudoalteromonas atlantica
0	1	1	-	342610	Pseudoalteromonas atlantica T6c
0	1	1	S	283699	Pseudoalteromonas sp. Bsw20308
0	10	0	F	267893	Idiomarinaceae
0	10	0	G	135575	Idiomarina
0	10	10	S	135577	Idiomarina loihiensis
0	5	0	F	267892	Ferrimonadaceae
0	5	0	G	44011	Ferrimonas
0	5	0	S	44012	Ferrimonas balearica
0	5	5	-	550540	Ferrimonas balearica DSM 9799
0	4	0	F	267889	Colwelliaceae
0	4	0	G	28228	Colwellia
0	4	0	S	28229	Colwellia psychrerythraea
0	4	4	-	167879	Colwellia psychrerythraea 34H
0	2	0	F	267891	Moritellaceae
0	2	0	G	58050	Moritella
0	2	2	S	80854	Moritella viscosa
0	1	0	F	267894	Psychromonadaceae
0	1	0	G	67572	Psychromonas
0	1	1	S	314282	Psychromonas sp. CNPT3
0.01	728	0	O	135625	Pasteurellales
0.01	728	80	F	712	Pasteurellaceae
0.01	520	8	G	724	Haemophilus
0	463	0	S	729	Haemophilus parainfluenzae
0	463	463	-	862965	Haemophilus parainfluenzae T3T1
0	39	23	S	727	Haemophilus influenzae
0	8	8	-	1334187	Haemophilus influenzae KR494
0	2	2	-	262728	Haemophilus influenzae R2866
0	2	2	-	862964	Haemophilus influenzae 10810
0	2	2	-	866630	Haemophilus influenzae F3031
0	1	1	-	262727	Haemophilus influenzae R2846
0	1	1	-	1232659	Haemophilus influenzae 2019
0	10	6	S	738	[Haemophilus] parasuis
0	4	4	-	557723	Haemophilus parasuis SH0165
0	58	12	G	713	Actinobacillus
0	33	23	S	715	Actinobacillus pleuropneumoniae
0	4	0	-	209841	Actinobacillus pleuropneumoniae serovar 7
0	4	4	-	537457	Actinobacillus pleuropneumoniae serovar 7 str. AP76
0	2	0	-	44294	Actinobacillus pleuropneumoniae serovar 5
0	2	2	-	416269	Actinobacillus pleuropneumoniae serovar 5b str. L20
0	2	0	-	434270	Actinobacillus pleuropneumoniae serovar 3
0	2	2	-	434271	Actinobacillus pleuropneumoniae serovar 3 str. JL03
0	2	2	-	754345	Actinobacillus pleuropneumoniae serovar 8
0	7	0	S	718	Actinobacillus equuli
0	7	7	-	202947	Actinobacillus equuli subsp. equuli
0	6	0	S	716	Actinobacillus suis
0	6	6	-	743972	Actinobacillus suis ATCC 33415
0	23	0	G	416916	Aggregatibacter
0	17	12	S	732	Aggregatibacter aphrophilus
0	5	5	-	634176	Aggregatibacter aphrophilus NJ8700
0	6	5	S	714	Aggregatibacter actinomycetemcomitans
0	1	1	-	754507	Aggregatibacter actinomycetemcomitans ANH9381
0	15	0	G	697331	Basfia
0	15	0	S	157673	[Mannheimia] succiniciproducens
0	15	15	-	221988	Mannheimia succiniciproducens MBEL55E
0	10	2	G	75984	Mannheimia
0	8	0	S	85404	Mannheimia varigena
0	3	3	-	1432056	Mannheimia varigena USDA-ARS-USMARC-1261
0	3	3	-	1433287	Mannheimia varigena USDA-ARS-USMARC-1296
0	2	2	-	1434215	Mannheimia varigena USDA-ARS-USMARC-1388
0	9	0	G	745	Pasteurella
0	9	3	S	747	Pasteurella multocida
0	3	0	-	44283	Pasteurella multocida subsp. multocida
0	2	2	-	1132496	Pasteurella multocida subsp. multocida str. HN06
0	1	1	-	1304873	Pasteurella multocida subsp. multocida OH4807
0	3	3	-	1075089	Pasteurella multocida 36950
0	6	0	G	155493	Gallibacterium
0	6	0	S	750	Gallibacterium anatis
0	6	6	-	1005058	Gallibacterium anatis UMN179
0	6	0	G	476528	Bibersteinia
0	6	6	S	47735	Bibersteinia trehalosi
0	1	0	G	214906	Histophilus
0	1	1	S	731	Histophilus somni
0.01	588	0	O	135623	Vibrionales
0.01	588	7	F	641	Vibrionaceae
0.01	568	61	G	662	Vibrio
0	218	117	S	666	Vibrio cholerae
0	97	0	-	127906	Vibrio cholerae O1
0	97	97	-	593588	Vibrio cholerae MJ-1236
0	2	2	-	345073	Vibrio cholerae O395
0	2	2	-	1420885	Vibrio cholerae MS6
0	159	4	-	717610	Vibrio harveyi group
0	149	4	S	670	Vibrio parahaemolyticus
0	102	102	-	1429044	Vibrio parahaemolyticus UCM-V493
0	15	0	-	1338033	Vibrio parahaemolyticus O1:Kuk
0	15	15	-	1338034	Vibrio parahaemolyticus O1:Kuk str. FDA_R31
0	12	0	-	1338031	Vibrio parahaemolyticus O1:K33
0	12	12	-	1338032	Vibrio parahaemolyticus O1:K33 str. CDC_K4557
0	10	10	-	223926	Vibrio parahaemolyticus RIMD 2210633
0	6	6	-	1211705	Vibrio parahaemolyticus BB22OP
0	3	0	S	663	Vibrio alginolyticus
0	3	3	-	1219076	Vibrio alginolyticus NBRC 15630 = ATCC 17749
0	2	0	S	680	Vibrio campbellii
0	2	2	-	338187	Vibrio campbellii ATCC BAA-1116
0	1	1	S	150340	Vibrio antiquarius
0	58	58	S	674	Vibrio mimicus
0	36	30	S	672	Vibrio vulnificus
0	6	6	-	196600	Vibrio vulnificus YJ016
0	15	15	S	1116375	Vibrio sp. EJY3
0	9	9	S	55601	Vibrio anguillarum
0	8	8	S	676	Vibrio fluvialis
0	3	0	S	29494	Vibrio furnissii
0	3	3	-	903510	Vibrio furnissii NCTC 11218
0	1	1	S	28173	Vibrio nigripulchritudo
0	9	1	G	511678	Aliivibrio
0	4	0	S	668	Aliivibrio fischeri
0	4	4	-	312309	Vibrio fischeri ES114
0	3	0	S	40269	Aliivibrio salmonicida
0	3	3	-	316275	Aliivibrio salmonicida LFI1238
0	1	1	S	80852	Aliivibrio wodanis
0	2	0	G	657	Photobacterium
0	2	0	S	1295392	Photobacterium gaetbulicola
0	2	2	-	658445	Photobacterium gaetbulicola Gung47
0	2	0	G	246861	Grimontia
0	2	2	S	673	Grimontia hollisae
0	460	35	O	135613	Chromatiales
0	185	29	F	1046	Chromatiaceae
0	50	0	G	13724	Thiocystis
0	50	0	S	73141	Thiocystis violascens
0	50	50	-	765911	Thiocystis violascens DSM 198
0	43	7	G	1227	Nitrosococcus
0	21	0	S	1229	Nitrosococcus oceani
0	21	21	-	323261	Nitrosococcus oceani ATCC 19707
0	11	0	S	473531	Nitrosococcus watsonii
0	11	11	-	105559	Nitrosococcus watsonii C-113
0	4	0	S	133539	Nitrosococcus halophilus
0	4	4	-	472759	Nitrosococcus halophilus Nc 4
0	31	0	G	85072	Allochromatium
0	31	0	S	1049	Allochromatium vinosum
0	31	31	-	572477	Allochromatium vinosum DSM 180
0	17	0	G	156885	Thioflavicoccus
0	17	0	S	80679	Thioflavicoccus mobilis
0	17	17	-	765912	Thioflavicoccus mobilis 8321
0	15	0	G	85076	Marichromatium
0	15	0	S	37487	Marichromatium purpuratum
0	15	15	-	765910	Marichromatium purpuratum 984
0	118	9	F	72276	Ectothiorhodospiraceae
0	103	24	G	106633	Thioalkalivibrio
0	64	0	S	1033854	Thioalkalivibrio sulfidiphilus
0	64	64	-	396588	Thioalkalivibrio sulfidiphilus HL-EbGr7
0	6	6	S	396595	Thioalkalivibrio sp. K90mix
0	4	0	S	186931	Thioalkalivibrio nitratireducens
0	4	4	-	1255043	Thioalkalivibrio nitratireducens DSM 14787
0	3	3	S	106634	Thioalkalivibrio versutus
0	2	0	S	108010	Thioalkalivibrio paradoxus
0	2	2	-	713585	Thioalkalivibrio paradoxus ARh 1
0	3	0	G	85108	Halorhodospira
0	3	0	S	1053	Halorhodospira halophila
0	3	3	-	349124	Halorhodospira halophila SL1
0	3	0	G	133193	Alkalilimnicola
0	3	0	S	351052	Alkalilimnicola ehrlichii
0	3	3	-	187272	Alkalilimnicola ehrlichii MLHE-1
0	116	0	F	255526	Halothiobacillaceae
0	116	0	G	109262	Halothiobacillus
0	116	0	S	927	Halothiobacillus neapolitanus
0	116	116	-	555778	Halothiobacillus neapolitanus c2
0	6	0	F	1676141	Wenzhouxiangellaceae
0	6	0	G	1676142	Wenzhouxiangella
0	6	6	S	1579979	Wenzhouxiangella marina
0	355	3	-	118884	unclassified Gammaproteobacteria
0	320	0	-	33811	unclassified Gammaproteobacteria (miscellaneous)
0	312	312	S	83406	gamma proteobacterium HdN1
0	8	8	S	1248727	endosymbiont of unidentified scaly snail isolate Monju
0	14	0	G	349742	Sedimenticola
0	14	14	S	1543721	Sedimenticola thiotaurini
0	11	0	G	1524249	Pseudohongiella
0	11	11	S	1249552	Pseudohongiella spirulinae
0	4	0	G	1608298	Thiolapillus
0	4	4	S	1076588	Thiolapillus brandeum
0	3	0	-	655184	Candidatus Thioglobus
0	3	0	S	1427364	Candidatus Thioglobus singularis
0	3	3	-	1125411	Candidatus Thioglobus singularis PS1
0	269	1	O	72273	Thiotrichales
0	226	3	F	135616	Piscirickettsiaceae
0	204	2	G	40222	Methylophaga
0	191	191	S	754477	Methylophaga frappieri
0	11	11	S	754476	Methylophaga nitratireducenticrescens
0	12	1	G	92244	Thioalkalimicrobium
0	11	0	S	92245	Thioalkalimicrobium aerophilum
0	11	11	-	717772	Thioalkalimicrobium aerophilum AL3
0	4	1	G	34067	Cycloclasticus
0	3	0	S	1329899	Cycloclasticus zancles
0	3	3	-	1198232	Cycloclasticus zancles 78-ME
0	3	0	G	1237	Piscirickettsia
0	3	3	S	1238	Piscirickettsia salmonis
0	28	0	F	135617	Thiotrichaceae
0	27	0	G	1021	Beggiatoa
0	27	27	S	319938	Beggiatoa leptomitiformis
0	1	0	G	40751	Thioploca
0	1	1	S	40754	Thioploca ingrica
0	14	0	F	34064	Francisellaceae
0	14	6	G	262	Francisella
0	5	0	S	263	Francisella tularensis
0	5	0	-	264	Francisella tularensis subsp. novicida
0	3	3	-	676032	Francisella cf. tularensis subsp. novicida 3523
0	2	2	-	1450527	Francisella tularensis subsp. novicida D9876
0	2	0	S	657445	Francisella noatunensis
0	2	2	-	299583	Francisella noatunensis subsp. orientalis
0	1	1	S	594679	Francisella guangzhouensis
0	231	4	O	135619	Oceanospirillales
0	143	0	F	224372	Alcanivoracaceae
0	140	4	G	59753	Alcanivorax
0	92	0	S	1306787	Alcanivorax pacificus
0	92	92	-	391936	Alcanivorax pacificus W11-5
0	32	0	S	285091	Alcanivorax dieselolei
0	32	32	-	930169	Alcanivorax dieselolei B5
0	9	9	S	1113728	Alcanivorax sp. NBRC 101098
0	3	0	S	59754	Alcanivorax borkumensis
0	3	3	-	393595	Alcanivorax borkumensis SK2
0	3	0	G	261963	Kangiella
0	3	3	S	914150	Kangiella geojedonensis
0	49	0	F	135620	Oceanospirillaceae
0	26	0	G	188907	Oleispira
0	26	0	S	188908	Oleispira antarctica
0	26	26	-	698738	Oleispira antarctica RB-8
0	18	0	G	187492	Thalassolituus
0	18	6	S	187493	Thalassolituus oleivorans
0	9	9	-	1298593	Thalassolituus oleivorans MIL-1
0	3	3	-	1208320	Thalassolituus oleivorans R6-15
0	5	0	G	28253	Marinomonas
0	3	0	S	936476	Marinomonas posidonica
0	3	3	-	491952	Marinomonas posidonica IVIA-Po-181
0	1	0	S	119864	Marinomonas mediterranea
0	1	1	-	717774	Marinomonas mediterranea MMB-1
0	1	1	S	400668	Marinomonas sp. MWYL1
0	30	4	F	28256	Halomonadaceae
0	19	2	G	2745	Halomonas
0	7	7	S	1178482	Halomonas huangheensis
0	4	4	S	213554	Halomonas campaniensis
0	4	4	S	1504981	Halomonas sp. KO116
0	2	0	S	2746	Halomonas elongata
0	2	2	-	768066	Halomonas elongata DSM 2581
0	7	0	G	42054	Chromohalobacter
0	7	0	S	158080	Chromohalobacter salexigens
0	7	7	-	290398	Chromohalobacter salexigens DSM 3043
0	5	0	F	255527	Saccharospirillaceae
0	5	0	G	1445504	Gynuella
0	5	0	S	1445505	Gynuella sunshinyii
0	5	5	-	1445510	Gynuella sunshinyii YC6258
0	136	0	O	135618	Methylococcales
0	136	0	F	403	Methylococcaceae
0	76	0	G	413	Methylococcus
0	76	0	S	414	Methylococcus capsulatus
0	76	76	-	243233	Methylococcus capsulatus str. Bath
0	55	1	G	416	Methylomonas
0	28	28	S	1538553	Methylomonas denitrificans
0	26	0	S	421	Methylomonas methanica
0	26	26	-	857087	Methylomonas methanica MC09
0	5	0	G	39773	Methylomicrobium
0	5	0	S	271065	Methylomicrobium alcaliphilum
0	5	5	-	1091494	Methylomicrobium alcaliphilum 20Z
0	59	3	O	1706369	Cellvibrionales
0	47	5	F	1706371	Cellvibrionaceae
0	29	0	G	10	Cellvibrio
0	29	0	S	155077	Cellvibrio japonicus
0	29	29	-	498211	Cellvibrio japonicus Ueda107
0	5	0	G	447467	Simiduia
0	5	0	S	447471	Simiduia agarivorans
0	5	5	-	1117647	Simiduia agarivorans SA1 = DSM 21679
0	4	0	G	2425	Teredinibacter
0	4	0	S	2426	Teredinibacter turnerae
0	4	4	-	377629	Teredinibacter turnerae T7901
0	4	0	G	316625	Saccharophagus
0	4	0	S	86304	Saccharophagus degradans
0	4	4	-	203122	Saccharophagus degradans 2-40
0	9	2	F	1706375	Spongiibacteraceae
0	4	0	G	630749	Spongiibacter
0	4	4	S	1620392	Spongiibacter sp. IMCC21906
0	3	0	G	1434050	Zhongshania
0	3	3	S	1470434	Zhongshania aliphaticivorans
0	57	0	O	135615	Cardiobacteriales
0	57	0	F	868	Cardiobacteriaceae
0	57	0	G	869	Dichelobacter
0	57	0	S	870	Dichelobacter nodosus
0	57	57	-	246195	Dichelobacter nodosus VCS1703A
0	46	1	O	118969	Legionellales
0	41	1	F	444	Legionellaceae
0	37	7	G	445	Legionella
0	11	5	S	446	Legionella pneumophila
0	3	3	-	400673	Legionella pneumophila str. Corby
0	2	2	-	91891	Legionella pneumophila subsp. pneumophila
0	1	1	-	297246	Legionella pneumophila str. Paris
0	8	0	S	96230	Legionella fallonii
0	8	8	-	1212491	Legionella fallonii LLAP-10
0	6	0	S	29423	Legionella oakridgensis
0	6	6	-	1268635	Legionella oakridgensis ATCC 33761 = DSM 21215
0	2	2	S	449	Legionella hackeliae
0	1	0	S	450	Legionella longbeachae
0	1	1	-	661367	Legionella longbeachae NSW150
0	1	1	S	455	Legionella jamestowniensis
0	1	1	S	456	Legionella jordanis
0	2	1	G	461	Fluoribacter
0	1	1	S	447	Fluoribacter bozemanae
0	1	0	G	465	Tatlockia
0	1	1	S	466	Legionella maceachernii
0	4	1	F	118968	Coxiellaceae
0	2	0	-	134284	unclassified Coxiellaceae
0	2	2	S	1592897	Coxiella-like endosymbiont
0	1	0	G	776	Coxiella
0	1	0	S	777	Coxiella burnetii
0	1	1	-	227377	Coxiella burnetii RSA 493
0	1	0	O	1240482	Orbales
0	1	0	F	1240483	Orbaceae
0	1	0	G	1193503	Gilliamella
0	1	1	S	1196095	Gilliamella apicola
5.35	538631	25418	C	28216	Betaproteobacteria
4.68	471524	62832	O	80840	Burkholderiales
3.72	374239	127677	F	80864	Comamonadaceae
1.96	197753	33647	G	12916	Acidovorax
1.44	144610	144610	S	358220	Acidovorax sp. KKS102
0.14	13769	13769	S	232721	Acidovorax sp. JS42
0.03	2938	0	S	721785	Acidovorax ebreus
0.03	2938	2938	-	535289	Acidovorax ebreus TPSY
0.02	1515	0	S	80867	Acidovorax avenae
0.02	1515	0	-	80870	Acidovorax avenae subsp. avenae
0.02	1515	1515	-	643561	Acidovorax avenae subsp. avenae ATCC 19860
0.01	1274	0	S	80869	Acidovorax citrulli
0.01	1274	1274	-	397945	Acidovorax citrulli AAC00-1
0.11	11188	1	G	283	Comamonas
0.11	11187	6748	S	285	Comamonas testosteroni
0.03	2603	2603	-	1392005	Comamonas testosteroni TK102
0.01	1106	0	-	543891	Comamonas testosteroni CNB-1
0.01	1106	1106	-	688245	Comamonas testosteroni CNB-2
0.01	730	730	-	1191062	Comamonas testosteroni P19
0.1	10246	0	G	201096	Alicycliphilus
0.1	10246	5523	S	179636	Alicycliphilus denitrificans
0.03	2888	2888	-	596154	Alicycliphilus denitrificans K601
0.02	1835	1835	-	596153	Alicycliphilus denitrificans BC
0.07	6625	4204	G	80865	Delftia
0.01	1431	0	S	80866	Delftia acidovorans
0.01	1431	1431	-	398578	Delftia acidovorans SPH-1
0.01	990	990	S	742013	Delftia sp. Cs1-4
0.04	4240	0	G	34072	Variovorax
0.04	4240	2112	S	34073	Variovorax paradoxus
0.01	835	835	-	595537	Variovorax paradoxus EPS
0.01	686	686	-	543728	Variovorax paradoxus S110
0.01	607	607	-	1246301	Variovorax paradoxus B4
0.04	3750	516	G	52972	Polaromonas
0.02	1920	0	S	216465	Polaromonas naphthalenivorans
0.02	1920	1920	-	365044	Polaromonas naphthalenivorans CJ2
0.01	1314	1314	S	296591	Polaromonas sp. JS666
0.03	3235	0	G	364316	Verminephrobacter
0.03	3235	0	S	364317	Verminephrobacter eiseniae
0.03	3235	3235	-	391735	Verminephrobacter eiseniae EF01-2
0.02	2492	403	-	83494	unclassified Comamonadaceae
0.02	1588	1588	S	1458426	Comamonadaceae bacterium B1
0	501	501	S	1458425	Comamonadaceae bacterium A1
0.02	2194	174	G	665874	Limnohabitans
0.02	1624	1624	S	1678128	Limnohabitans sp. 63ED37-2
0	396	396	S	1678129	Limnohabitans sp. 103DPR2
0.02	2186	0	G	174951	Ramlibacter
0.02	2186	1131	S	94132	Ramlibacter tataouinensis
0.01	1055	1055	-	365046	Ramlibacter tataouinensis TTB310
0.01	1421	0	G	28065	Rhodoferax
0.01	1421	0	S	192843	Rhodoferax ferrireducens
0.01	1421	1421	-	338969	Rhodoferax ferrireducens T118
0.01	1050	0	G	219181	Ottowia
0.01	1050	1050	S	1658672	Ottowia sp. oral taxon 894
0	182	0	G	1436289	Candidatus Symbiobacter
0	182	0	S	1436290	Candidatus Symbiobacter mobilis
0	182	182	-	946483	Candidatus Symbiobacter mobilis CR
0.19	19542	3498	F	119060	Burkholderiaceae
0.13	12734	685	G	32008	Burkholderia
0.12	11659	1545	-	87882	Burkholderia cepacia complex
0.08	8023	323	S	292	Burkholderia cepacia
0.07	7516	7516	-	1395570	Burkholderia cepacia JBK9
0	119	119	-	983594	Burkholderia cepacia ATCC 25416
0	65	65	-	1009846	Burkholderia cepacia GG4
0.01	530	336	S	87883	Burkholderia multivorans
0	111	111	-	395019	Burkholderia multivorans ATCC 17616
0	83	83	-	985079	Burkholderia multivorans ATCC BAA-247
0	432	349	S	95486	Burkholderia cenocepacia
0	60	60	-	406425	Burkholderia cenocepacia MC0-3
0	16	16	-	216591	Burkholderia cenocepacia J2315
0	6	6	-	1055524	Burkholderia cenocepacia H111
0	1	1	-	331272	Burkholderia cenocepacia HI2424
0	376	5	S	60552	Burkholderia vietnamiensis
0	360	360	-	269482	Burkholderia vietnamiensis G4
0	11	11	-	1449978	Burkholderia vietnamiensis LMG 10929
0	289	289	S	482957	Burkholderia lata
0	168	168	S	60550	Burkholderia pyrrocinia
0	159	35	S	152480	Burkholderia ambifaria
0	96	96	-	339670	Burkholderia ambifaria AMMD
0	28	28	-	398577	Burkholderia ambifaria MC40-6
0	137	137	S	488447	Burkholderia contaminans
0	145	26	-	111527	pseudomallei group
0	73	33	S	28450	Burkholderia pseudomallei
0	13	13	-	1435365	Burkholderia pseudomallei TSV 48
0	11	11	-	441156	Burkholderia pseudomallei 7894
0	4	4	-	557724	Burkholderia pseudomallei 576
0	4	4	-	1306419	Burkholderia pseudomallei HBPUB10303a
0	3	3	-	331978	Burkholderia pseudomallei Pasteur 52237
0	2	2	-	1306417	Burkholderia pseudomallei MSHR5858
0	1	1	-	272560	Burkholderia pseudomallei K96243
0	1	1	-	1241583	Burkholderia pseudomallei NCTC 13179
0	1	1	-	1249473	Burkholderia pseudomallei MSHR491
0	33	19	S	57975	Burkholderia thailandensis
0	6	6	-	1249661	Burkholderia thailandensis MSMB121
0	6	6	-	1250339	Burkholderia thailandensis MSMB59
0	2	2	-	1249663	Burkholderia thailandensis H0587
0	9	9	S	342113	Burkholderia oklahomensis
0	4	4	S	13373	Burkholderia mallei
0	71	54	S	28095	Burkholderia gladioli
0	17	17	-	999541	Burkholderia gladioli BSR3
0	49	44	S	337	Burkholderia glumae
0	3	3	-	626418	Burkholderia glumae BGR1
0	2	2	-	595500	Burkholderia glumae PG1
0	39	39	S	1795874	Burkholderia sp. PAMC 28687
0	15	15	S	1097668	Burkholderia sp. YI23
0	14	14	S	758793	Burkholderia sp. RPE64
0	10	10	S	41899	Burkholderia plantarii
0	9	0	S	101571	Burkholderia ubonensis
0	9	9	-	1249668	Burkholderia ubonensis MSMB22
0	8	8	S	640511	Burkholderia sp. CCGE1002
0	8	8	S	640512	Burkholderia sp. CCGE1003
0	6	6	S	416344	Burkholderia sp. KJ006
0	6	6	S	1795043	Burkholderia sp. PAMC 26561
0	5	5	S	1678678	Burkholderia sp. HB1
0	3	3	S	758796	Burkholderia sp. RPE67
0	2	2	S	640510	Burkholderia sp. CCGE1001
0.01	1371	151	G	48736	Ralstonia
0.01	740	27	S	329	Ralstonia pickettii
0	307	307	-	402626	Ralstonia pickettii 12J
0	295	295	-	428406	Ralstonia pickettii 12D
0	111	111	-	1366050	Ralstonia pickettii DTP0602
0	240	155	S	305	Ralstonia solanacearum
0	61	61	-	267608	Ralstonia solanacearum GMI1000
0	24	24	-	859657	Ralstonia solanacearum PSI07
0	240	240	S	105219	Ralstonia mannitolilytica
0.01	1003	177	G	106589	Cupriavidus
0	257	0	S	119219	Cupriavidus metallidurans
0	257	257	-	266264	Cupriavidus metallidurans CH34
0	213	0	S	82541	Cupriavidus gilardii
0	213	213	-	1267562	Cupriavidus gilardii CR3
0	151	42	S	106590	Cupriavidus necator
0	66	66	-	1042878	Cupriavidus necator N-1
0	43	43	-	381666	Ralstonia eutropha H16
0	126	126	S	68895	Cupriavidus basilensis
0	79	0	S	248026	Cupriavidus pinatubonensis
0	79	79	-	264198	Ralstonia eutropha JMP134
0.01	692	166	G	93217	Pandoraea
0	236	236	S	93218	Pandoraea apista
0	152	152	S	445709	Pandoraea thiooxydans
0	40	40	S	93219	Pandoraea norimbergensis
0	27	20	S	93220	Pandoraea pnomenusa
0	7	7	-	1416914	Pandoraea pnomenusa 3kgm
0	23	23	S	93221	Pandoraea pulmonicola
0	18	18	S	656179	Pandoraea faecigallinarum
0	12	12	S	573737	Pandoraea oxalativorans
0	9	9	S	93222	Pandoraea sputorum
0	9	9	S	656178	Pandoraea vervacti
0	123	25	G	1822464	Paraburkholderia
0	28	0	S	36873	Paraburkholderia xenovorans
0	28	28	-	266265	Paraburkholderia xenovorans LB400
0	24	16	S	75105	Paraburkholderia caribensis
0	8	8	-	1323664	Paraburkholderia caribensis MBA4
0	16	0	S	261302	Paraburkholderia phytofirmans
0	16	16	-	398527	Paraburkholderia phytofirmans PsJN
0	15	15	S	134537	Paraburkholderia fungorum
0	9	0	S	412963	Paraburkholderia rhizoxinica
0	9	9	-	882378	Paraburkholderia rhizoxinica HKI 454
0	5	0	S	148447	Paraburkholderia phymatum
0	5	5	-	391038	Paraburkholderia phymatum STM815
0	1	0	S	252970	Paraburkholderia phenoliruptrix
0	1	1	-	1229205	Paraburkholderia phenoliruptrix BR3459a
0	121	14	G	44013	Polynucleobacter
0	102	77	S	576611	Polynucleobacter asymbioticus
0	25	25	-	312153	Polynucleobacter asymbioticus QLW-P1DMWA-1
0	5	0	S	576610	Polynucleobacter necessarius
0	5	0	-	44014	Polynucleobacter necessarius subsp. necessarius
0	5	5	-	452638	Polynucleobacter necessarius subsp. necessarius STIR1
0.09	8742	777	-	119065	unclassified Burkholderiales
0.07	7505	2035	-	224471	Burkholderiales Genera incertae sedis
0.02	2113	0	G	88	Leptothrix
0.02	2113	0	S	34029	Leptothrix cholodnii
0.02	2113	2113	-	395495	Leptothrix cholodnii SP-6
0.01	997	0	G	32012	Thiomonas
0.01	997	0	S	926	Thiomonas intermedia
0.01	997	997	-	75379	Thiomonas intermedia K12
0.01	682	0	G	28067	Rubrivivax
0.01	682	0	S	28068	Rubrivivax gelatinosus
0.01	682	682	-	983917	Rubrivivax gelatinosus IL144
0.01	663	0	G	318147	Paucibacter
0.01	663	663	S	1768242	Paucibacter sp. KCTC 42545
0.01	618	0	G	316612	Methylibium
0.01	618	0	S	105560	Methylibium petroleiphilum
0.01	618	618	-	420662	Methylibium petroleiphilum PM1
0	397	0	G	93681	Roseateles
0	397	397	S	76731	Roseateles depolymerans
0	268	268	S	413882	[Polyangium] brachysporum
0	192	0	-	80841	unclassified Burkholderiales (miscellaneous)
0	192	192	S	1469502	Burkholderiales bacterium GJ-E10
0.04	3759	440	F	506	Alcaligenaceae
0.02	1959	167	G	517	Bordetella
0.01	1304	1304	S	94624	Bordetella petrii
0	310	310	S	103855	Bordetella hinzii
0	82	0	S	519	Bordetella parapertussis
0	82	82	-	1208660	Bordetella parapertussis Bpp5
0	50	0	S	521	Bordetella avium
0	50	50	-	360910	Bordetella avium 197N
0	29	20	S	518	Bordetella bronchiseptica
0	5	5	-	568707	Bordetella bronchiseptica 253
0	4	4	-	1208658	Bordetella bronchiseptica MO149
0	14	14	S	35814	Bordetella holmesii
0	3	3	S	520	Bordetella pertussis
0.01	874	191	G	222	Achromobacter
0.01	637	282	S	85698	Achromobacter xylosoxidans
0	317	317	-	762376	Achromobacter xylosoxidans A8
0	38	38	-	562971	Achromobacter xylosoxidans C54
0	46	46	S	32002	Achromobacter denitrificans
0	209	0	G	359336	Castellaniella
0	209	0	S	75697	Castellaniella defragrans
0	209	209	-	1437824	Castellaniella defragrans 65Phen
0	188	0	G	507	Alcaligenes
0	188	188	S	511	Alcaligenes faecalis
0	57	0	G	305976	Pusillimonas
0	57	57	S	1007105	Pusillimonas sp. T7-7
0	28	4	G	290425	Advenella
0	17	0	S	310575	Advenella kashmirensis
0	17	17	-	1036672	Advenella kashmirensis WT001
0	7	0	S	302406	Advenella mimigardefordensis
0	7	7	-	1247726	Advenella mimigardefordensis DPN7
0	3	0	G	29574	Taylorella
0	2	0	S	84590	Taylorella asinigenitalis
0	2	2	-	1008459	Taylorella asinigenitalis MCE3
0	1	0	S	29575	Taylorella equigenitalis
0	1	1	-	743973	Taylorella equigenitalis ATCC 35865
0	1	0	G	1472344	Basilea
0	1	0	S	1472345	Basilea psittacipulmonis
0	1	1	-	1072685	Basilea psittacipulmonis DSM 24701
0.02	2410	395	F	75682	Oxalobacteraceae
0.01	1185	2	G	29580	Janthinobacterium
0.01	991	991	S	375286	Janthinobacterium sp. Marseille
0	115	0	S	55508	Janthinobacterium agaricidamnosum
0	115	115	-	1349767	Janthinobacterium agaricidamnosum NBRC 102515 = DSM 9628
0	77	77	S	1236179	Janthinobacterium sp. B9-8
0	306	80	G	963	Herbaspirillum
0	97	97	S	964	Herbaspirillum seropedicae
0	85	0	S	80842	Herbaspirillum rubrisubalbicans
0	85	85	-	1078773	Herbaspirillum rubrisubalbicans M1
0	44	0	S	341045	Herbaspirillum hiltneri
0	44	44	-	1262470	Herbaspirillum hiltneri N3
0	243	103	G	202907	Collimonas
0	54	54	S	279058	Collimonas arenae
0	52	35	S	158899	Collimonas fungivorans
0	17	17	-	1005048	Collimonas fungivorans Ter331
0	34	34	S	279113	Collimonas pratensis
0	226	15	G	149698	Massilia
0	120	120	S	1678028	Massilia sp. NR 4-1
0	91	91	S	1707785	Massilia sp. WG5
0	55	0	G	303379	Herminiimonas
0	55	55	S	204773	Herminiimonas arsenicoxydans
0.3	29855	0	O	206389	Rhodocyclales
0.3	29855	5098	F	75787	Rhodocyclaceae
0.11	10910	1096	G	33057	Thauera
0.07	7500	7500	S	85643	Thauera sp. MZ1T
0.02	2314	2314	S	1134435	Thauera humireducens
0.07	7036	0	G	73029	Dechloromonas
0.07	7036	0	S	259537	Dechloromonas aromatica
0.07	7036	7036	-	159087	Dechloromonas aromatica RCB
0.04	4168	0	G	146937	Azospira
0.04	4168	0	S	146939	Azospira oryzae
0.04	4168	4168	-	640081	Dechlorosoma suillum PS
0.02	1778	457	G	12960	Azoarcus
0.01	612	612	S	62928	Azoarcus sp. BH72
0	429	429	S	198107	Azoarcus sp. CIB
0	280	280	S	748247	Azoarcus sp. KH32C
0.01	530	0	G	551759	Aromatoleum
0.01	530	0	S	551760	Aromatoleum aromaticum
0.01	530	530	-	76114	Aromatoleum aromaticum EbN1
0	335	0	G	1054211	Sulfuritalea
0	335	0	S	748811	Sulfuritalea hydrogenivorans
0	335	335	-	1223802	Sulfuritalea hydrogenivorans sk43H
0.09	9302	304	O	206351	Neisseriales
0.07	7375	608	F	1499392	Chromobacteriaceae
0.06	6081	0	G	168470	Laribacter
0.06	6081	0	S	168471	Laribacter hongkongensis
0.06	6081	6081	-	557598	Laribacter hongkongensis HLHK9
0	363	0	G	568394	Pseudogulbenkiania
0	363	363	S	748280	Pseudogulbenkiania sp. NH8B
0	323	0	-	90153	Chromobacterium group
0	323	0	G	535	Chromobacterium
0	323	0	S	536	Chromobacterium violaceum
0	323	323	-	243365	Chromobacterium violaceum ATCC 12472
0.02	1623	465	F	481	Neisseriaceae
0.01	1044	657	G	482	Neisseria
0	170	1	S	495	Neisseria elongata
0	169	0	-	88719	Neisseria elongata subsp. glycolytica
0	169	169	-	546263	Neisseria elongata subsp. glycolytica ATCC 29315
0	153	122	S	487	Neisseria meningitidis
0	7	1	-	491	Neisseria meningitidis serogroup B
0	6	6	-	630588	Neisseria meningitidis alpha710
0	7	0	-	135720	Neisseria meningitidis serogroup C
0	4	4	-	374833	Neisseria meningitidis 053442
0	3	3	-	604162	Neisseria meningitidis 8013
0	7	7	-	662598	Neisseria meningitidis alpha14
0	4	4	-	935588	Neisseria meningitidis M01-240355
0	3	0	-	65699	Neisseria meningitidis serogroup A
0	3	3	-	122587	Neisseria meningitidis Z2491
0	1	1	-	935590	Neisseria meningitidis M0579
0	1	1	-	935599	Neisseria meningitidis G2136
0	1	1	-	1386087	Neisseria meningitidis LNP21362
0	37	19	S	485	Neisseria gonorrhoeae
0	18	18	-	528354	Neisseria gonorrhoeae MS11
0	25	0	S	486	Neisseria lactamica
0	25	25	-	489653	Neisseria lactamica 020-06
0	1	1	S	483	Neisseria cinerea
0	1	1	S	496	Neisseria macacae
0	61	0	G	1193515	Snodgrassella
0	61	0	S	1196083	Snodgrassella alvi
0	61	61	-	1196094	Snodgrassella alvi wkB2
0	53	0	G	32257	Kingella
0	53	53	S	504	Kingella kingae
0.01	1283	0	-	119066	unclassified Betaproteobacteria
0.01	681	0	G	327159	Candidatus Accumulibacter
0.01	681	0	S	327160	Candidatus Accumulibacter phosphatis
0.01	681	681	-	522306	Candidatus Accumulibacter phosphatis clade IIA str. UW-1
0.01	597	0	-	33809	unclassified Betaproteobacteria (miscellaneous)
0.01	597	597	S	543913	beta proteobacterium CB
0	5	0	G	33055	Kinetoplastibacterium
0	3	3	S	33056	Candidatus Kinetoplastibacterium crithidii
0	1	0	S	994695	Candidatus Kinetoplastibacterium galatii
0	1	1	-	1208921	Candidatus Kinetoplastibacterium galatii TCC219
0	1	0	S	994696	Candidatus Kinetoplastibacterium oncopeltii
0	1	1	-	1208920	Candidatus Kinetoplastibacterium oncopeltii TCC290E
0.01	705	0	O	32003	Nitrosomonadales
0.01	705	15	F	206379	Nitrosomonadaceae
0.01	610	33	G	914	Nitrosomonas
0	414	0	S	915	Nitrosomonas europaea
0	414	414	-	228410	Nitrosomonas europaea ATCC 19718
0	69	69	S	261292	Nitrosomonas sp. Is79A3
0	39	39	S	153948	Nitrosomonas sp. AL212
0	31	0	S	916	Nitrosomonas eutropha
0	31	31	-	335283	Nitrosomonas eutropha C91
0	19	19	S	44577	Nitrosomonas ureae
0	5	5	S	44574	Nitrosomonas communis
0	80	45	G	35798	Nitrosospira
0	19	0	S	1231	Nitrosospira multiformis
0	19	19	-	323848	Nitrosospira multiformis ATCC 25196
0	16	0	S	35799	Nitrosospira briensis
0	16	16	-	1266925	Nitrosospira briensis C-128
0	260	0	O	206350	Methylophilales
0	260	47	F	32011	Methylophilaceae
0	103	0	G	404	Methylobacillus
0	103	0	S	405	Methylobacillus flagellatus
0	103	103	-	265072	Methylobacillus flagellatus KT
0	40	8	G	359407	Methylotenera
0	18	0	S	359408	Methylotenera mobilis
0	18	18	-	583345	Methylotenera mobilis JLW8
0	14	0	S	1055487	Methylotenera versatilis
0	14	14	-	666681	Methylotenera versatilis 301
0	39	24	G	81682	Methylovorus
0	11	11	S	887061	Methylovorus sp. MP688
0	4	0	S	266009	Methylovorus glucosotrophus
0	4	4	-	582744	Methylovorus glucosetrophus SIP3-4
0	28	0	G	16	Methylophilus
0	28	28	S	1662285	Methylophilus sp. TWE2
0	3	1	G	1679002	Candidatus Methylopumilus
0	1	1	S	1581557	Candidatus Methylopumilus planktonicus
0	1	1	S	1581680	Candidatus Methylopumilus turicensis
0	122	0	O	119069	Hydrogenophilales
0	122	0	F	206349	Hydrogenophilaceae
0	122	0	G	919	Thiobacillus
0	122	0	S	36861	Thiobacillus denitrificans
0	122	122	-	292415	Thiobacillus denitrificans ATCC 25259
0	112	0	O	713636	Gallionellales
0	112	2	F	90627	Gallionellaceae
0	60	0	G	96	Gallionella
0	60	0	S	370405	Gallionella capsiferriformans
0	60	60	-	395494	Gallionella capsiferriformans ES-2
0	50	0	G	314343	Sideroxydans
0	50	0	S	63745	Sideroxydans lithotrophicus
0	50	50	-	580332	Sideroxydans lithotrophicus ES-1
0	50	0	O	1559979	Sulfuricellales
0	50	0	F	1559980	Sulfuricellaceae
0	50	0	G	935200	Sulfuricella
0	50	0	S	649841	Sulfuricella denitrificans
0	50	50	-	1163617	Sulfuricella denitrificans skB26
0.9	90207	60	-	68525	delta/epsilon subdivisions
0.79	79735	204	C	29547	Epsilonproteobacteria
0.79	79520	752	O	213849	Campylobacterales
0.77	77588	1897	F	72294	Campylobacteraceae
0.72	72014	23438	G	28196	Arcobacter
0.24	24017	19537	S	28197	Arcobacter butzleri
0.02	1878	1878	-	1036172	Arcobacter butzleri 7h1h
0.01	1424	1424	-	367737	Arcobacter butzleri RM4018
0.01	1178	1178	-	944546	Arcobacter butzleri ED-1
0.21	20871	20871	S	944547	Arcobacter sp. L
0.04	3688	0	S	28199	Arcobacter nitrofigilis
0.04	3688	3688	-	572480	Arcobacter nitrofigilis DSM 7299
0.03	2910	730	G	57665	Sulfurospirillum
0.01	973	0	S	66821	Sulfurospirillum multivorans
0.01	973	973	-	1150621	Sulfurospirillum multivorans DSM 12446
0	466	466	S	366522	Sulfurospirillum cavolei
0	383	0	S	44674	Sulfurospirillum barnesii
0	383	383	-	760154	Sulfurospirillum barnesii SES-3
0	358	0	S	65553	Sulfurospirillum deleyianum
0	358	358	-	525898	Sulfurospirillum deleyianum DSM 6946
0.01	767	441	G	194	Campylobacter
0	208	43	S	197	Campylobacter jejuni
0	165	14	-	32022	Campylobacter jejuni subsp. jejuni
0	151	151	-	478547	Campylobacter jejuni subsp. jejuni CG8421
0	32	23	S	201	Campylobacter lari
0	5	5	-	306263	Campylobacter lari RM2100
0	3	3	-	1388749	Campylobacter lari NCTC 11845
0	1	0	-	488545	Campylobacter lari subsp. concheus
0	1	1	-	1031536	Campylobacter lari subsp. concheus LMG 11760
0	30	0	S	195	Campylobacter coli
0	24	24	-	1273173	Campylobacter coli CVM N29710
0	6	6	-	1183380	Campylobacter coli RM5611
0	14	3	S	199	Campylobacter concisus
0	11	11	-	360104	Campylobacter concisus 13826
0	10	10	S	824	Campylobacter gracilis
0	10	0	S	827	Campylobacter ureolyticus
0	10	10	-	1032069	Campylobacter ureolyticus RIGS 9880
0	7	0	S	260714	Campylobacter insulaenigrae
0	7	7	-	1031564	Campylobacter insulaenigrae NCTC 12927
0	6	0	S	1031542	Campylobacter volucris
0	6	6	-	580033	Campylobacter volucris LMG 24379
0	4	4	S	1244531	Campylobacter iguaniorum
0	2	1	S	497724	Campylobacter subantarcticus
0	1	1	-	1388752	Campylobacter subantarcticus LMG 24377
0	1	0	S	200	Campylobacter curvus
0	1	1	-	360105	Campylobacter curvus 525.92
0	1	0	S	76517	Campylobacter hominis
0	1	1	-	360107	Campylobacter hominis ATCC BAA-381
0	1	0	S	488546	Campylobacter peloridis
0	1	1	-	1388753	Campylobacter peloridis LMG 23910
0.01	1178	7	F	72293	Helicobacteraceae
0.01	906	63	G	202746	Sulfurimonas
0.01	733	0	S	39766	Sulfurimonas denitrificans
0.01	733	733	-	326298	Sulfurimonas denitrificans DSM 1251
0	60	0	S	1176482	Sulfurimonas gotlandica
0	60	60	-	929558	Sulfurimonas gotlandica GD1
0	50	0	S	202747	Sulfurimonas autotrophica
0	50	50	-	563040	Sulfurimonas autotrophica DSM 16294
0	181	0	G	286130	Sulfuricurvum
0	181	0	S	148813	Sulfuricurvum kujiense
0	181	181	-	709032	Sulfuricurvum kujiense DSM 16994
0	84	75	G	209	Helicobacter
0	4	0	S	214	Helicobacter felis
0	4	4	-	936155	Helicobacter felis ATCC 49179
0	2	1	S	210	Helicobacter pylori
0	1	1	-	1055530	Helicobacter pylori SNT49
0	2	0	S	32025	Helicobacter hepaticus
0	2	2	-	235279	Helicobacter hepaticus ATCC 51449
0	1	1	S	138563	Helicobacter cetorum
0	2	0	-	438853	unclassified Campylobacterales
0	2	0	G	269260	Nitratifractor
0	2	0	S	269261	Nitratifractor salsuginis
0	2	2	-	749222	Nitratifractor salsuginis DSM 16511
0	7	0	-	34035	unclassified Epsilonproteobacteria
0	7	6	G	265570	Sulfurovum
0	1	1	S	387093	Sulfurovum sp. NBC37-1
0	4	0	O	235899	Nautiliales
0	4	0	F	224467	Nautiliaceae
0	4	0	G	191291	Nautilia
0	4	0	S	244787	Nautilia profundicola
0	4	4	-	598659	Nautilia profundicola AmH
0.1	10412	797	C	28221	Deltaproteobacteria
0.04	4371	178	O	213115	Desulfovibrionales
0.02	2185	15	F	194924	Desulfovibrionaceae
0.02	2162	279	G	872	Desulfovibrio
0.01	738	134	S	881	Desulfovibrio vulgaris
0.01	551	551	-	883	Desulfovibrio vulgaris str. 'Miyazaki F'
0	52	52	-	391774	Desulfovibrio vulgaris DP4
0	1	1	-	882	Desulfovibrio vulgaris str. Hildenborough
0	395	0	S	58180	Desulfovibrio alaskensis
0	395	395	-	207559	Desulfovibrio alaskensis G20
0	219	1	S	876	Desulfovibrio desulfuricans
0	201	0	-	115117	Desulfovibrio desulfuricans subsp. desulfuricans
0	201	201	-	525146	Desulfovibrio desulfuricans subsp. desulfuricans str. ATCC 27774
0	17	17	-	641491	Desulfovibrio desulfuricans ND132
0	208	0	S	184917	Desulfovibrio magneticus
0	208	208	-	573370	Desulfovibrio magneticus RS-1
0	181	0	S	182210	Desulfovibrio aespoeensis
0	181	181	-	643562	Desulfovibrio aespoeensis Aspo-2
0	121	121	S	44742	Desulfovibrio fairfieldensis
0	20	0	S	873	Desulfovibrio africanus
0	20	20	-	690850	Desulfovibrio africanus str. Walvis Bay
0	1	0	S	880	Desulfovibrio salexigens
0	1	1	-	526222	Desulfovibrio salexigens DSM 2638
0	8	0	G	41707	Lawsonia
0	8	8	S	29546	Lawsonia intracellularis
0.02	2002	0	F	213116	Desulfomicrobiaceae
0.02	2002	0	G	898	Desulfomicrobium
0.02	2002	0	S	899	Desulfomicrobium baculatum
0.02	2002	2002	-	525897	Desulfomicrobium baculatum DSM 4028
0	6	0	F	213117	Desulfohalobiaceae
0	6	0	G	45662	Desulfohalobium
0	6	0	S	45663	Desulfohalobium retbaense
0	6	6	-	485915	Desulfohalobium retbaense DSM 5692
0.02	2357	31	O	69541	Desulfuromonadales
0.02	1694	3	F	213421	Desulfuromonadaceae
0.02	1680	0	G	18	Pelobacter
0.02	1668	0	S	29543	Pelobacter propionicus
0.02	1668	1668	-	338966	Pelobacter propionicus DSM 2379
0	12	0	S	19	Pelobacter carbinolicus
0	12	12	-	338963	Pelobacter carbinolicus DSM 2380
0	11	0	G	890	Desulfuromonas
0	11	11	S	1603606	Desulfuromonas sp. WTL
0.01	632	52	F	213422	Geobacteraceae
0	424	43	G	28231	Geobacter
0	185	0	S	313985	Geobacter lovleyi
0	185	185	-	398767	Geobacter lovleyi SZ
0	139	139	S	443143	Geobacter sp. M18
0	19	11	S	35554	Geobacter sulfurreducens
0	7	7	-	243231	Geobacter sulfurreducens PCA
0	1	1	-	663917	Geobacter sulfurreducens KN400
0	12	0	S	28232	Geobacter metallireducens
0	12	12	-	269799	Geobacter metallireducens GS-15
0	9	0	S	351604	Geobacter uraniireducens
0	9	9	-	351605	Geobacter uraniireducens Rf4
0	7	7	S	345632	Geobacter pickeringii
0	5	0	S	1203471	Geobacter daltonii
0	5	5	-	316067	Geobacter daltonii FRC-32
0	3	3	S	443144	Geobacter sp. M21
0	2	0	S	225194	Geobacter bemidjiensis
0	2	2	-	404380	Geobacter bemidjiensis Bem
0	156	0	G	392332	Geoalkalibacter
0	156	156	S	483547	Geoalkalibacter subterraneus
0.01	1132	12	O	213462	Syntrophobacterales
0.01	968	4	F	213468	Syntrophaceae
0.01	961	0	G	43773	Syntrophus
0.01	961	0	S	316277	Syntrophus aciditrophicus
0.01	961	961	-	56780	Syntrophus aciditrophicus SB
0	3	0	G	60892	Desulfobacca
0	3	0	S	60893	Desulfobacca acetoxidans
0	3	3	-	880072	Desulfobacca acetoxidans DSM 11109
0	152	0	F	213465	Syntrophobacteraceae
0	152	0	G	29526	Syntrophobacter
0	152	0	S	119484	Syntrophobacter fumaroxidans
0	152	152	-	335543	Syntrophobacter fumaroxidans MPOB
0.01	989	10	O	213118	Desulfobacterales
0.01	854	28	F	213121	Desulfobulbaceae
0.01	762	0	G	893	Desulfobulbus
0.01	762	0	S	894	Desulfobulbus propionicus
0.01	762	762	-	577650	Desulfobulbus propionicus DSM 2032
0	47	0	G	427922	Desulfurivibrio
0	47	0	S	427923	Desulfurivibrio alkaliphilus
0	47	47	-	589865	Desulfurivibrio alkaliphilus AHT 2
0	12	0	G	53318	Desulfocapsa
0	12	0	S	65555	Desulfocapsa sulfexigens
0	12	12	-	1167006	Desulfocapsa sulfexigens DSM 10523
0	5	0	G	109168	Desulfotalea
0	5	0	S	84980	Desulfotalea psychrophila
0	5	5	-	177439	Desulfotalea psychrophila LSv54
0	125	31	F	213119	Desulfobacteraceae
0	51	0	G	28222	Desulfobacula
0	51	0	S	28223	Desulfobacula toluolica
0	51	51	-	651182	Desulfobacula toluolica Tol2
0	21	0	G	2295	Desulfobacterium
0	21	0	S	2296	Desulfobacterium autotrophicum
0	21	21	-	177437	Desulfobacterium autotrophicum HRM2
0	15	0	G	218207	Desulfatibacillum
0	15	0	S	259354	Desulfatibacillum alkenivorans
0	15	15	-	439235	Desulfatibacillum alkenivorans AK-01
0	7	0	G	896	Desulfococcus
0	7	0	S	181663	Desulfococcus oleovorans
0	7	7	-	96561	Desulfococcus oleovorans Hxd3
0	345	78	O	29	Myxococcales
0	145	41	-	80811	Cystobacterineae
0	44	6	F	31	Myxococcaceae
0	29	10	G	32	Myxococcus
0	8	0	S	33	Myxococcus fulvus
0	6	6	-	1334629	Myxococcus fulvus 124B02
0	2	2	-	483219	Myxococcus fulvus HW-1
0	6	0	S	34	Myxococcus xanthus
0	6	6	-	246197	Myxococcus xanthus DK 1622
0	3	3	S	1297742	Myxococcus hansupus
0	2	0	S	83455	Myxococcus stipitatus
0	2	2	-	1278073	Myxococcus stipitatus DSM 14675
0	9	0	G	83461	Corallococcus
0	9	0	S	184914	Corallococcus coralloides
0	9	9	-	1144275	Corallococcus coralloides DSM 2259
0	33	0	F	1524215	Anaeromyxobacteraceae
0	33	21	G	161492	Anaeromyxobacter
0	6	6	S	404589	Anaeromyxobacter sp. Fw109-5
0	5	0	S	161493	Anaeromyxobacter dehalogenans
0	4	4	-	290397	Anaeromyxobacter dehalogenans 2CP-C
0	1	1	-	455488	Anaeromyxobacter dehalogenans 2CP-1
0	1	1	S	447217	Anaeromyxobacter sp. K
0	19	2	F	39	Cystobacteraceae
0	10	0	G	47	Archangium
0	10	10	S	48	Archangium gephyra
0	7	0	G	40	Stigmatella
0	7	0	S	41	Stigmatella aurantiaca
0	7	7	-	378806	Stigmatella aurantiaca DW4/3-1
0	8	0	F	1524213	Vulgatibacteraceae
0	8	0	G	1524214	Vulgatibacter
0	8	8	S	1391653	Vulgatibacter incomptus
0	85	19	-	80812	Sorangiineae
0	48	9	F	49	Polyangiaceae
0	27	0	G	39643	Sorangium
0	27	11	S	56	Sorangium cellulosum
0	10	10	-	448385	Sorangium cellulosum So ce56
0	6	6	-	1254432	Sorangium cellulosum So0157-2
0	12	0	G	50	Chondromyces
0	12	12	S	52	Chondromyces crocatus
0	18	0	F	1055686	Sandaracinaceae
0	18	0	G	1055688	Sandaracinus
0	18	18	S	927083	Sandaracinus amylolyticus
0	37	0	-	224462	Nannocystineae
0	37	0	F	224464	Kofleriaceae
0	37	0	G	162027	Haliangium
0	37	0	S	80816	Haliangium ochraceum
0	37	37	-	502025	Haliangium ochraceum DSM 14365
0	238	0	O	213481	Bdellovibrionales
0	203	0	F	213483	Bdellovibrionaceae
0	203	12	G	958	Bdellovibrio
0	171	108	S	959	Bdellovibrio bacteriovorus
0	36	36	-	765869	Bdellovibrio bacteriovorus W
0	27	27	-	1069642	Bdellovibrio bacteriovorus str. Tiberius
0	20	0	S	453816	Bdellovibrio exovorus
0	20	20	-	1184267	Bdellovibrio exovorus JSS
0	35	0	F	1652132	Halobacteriovoraceae
0	35	0	G	1652133	Halobacteriovorax
0	35	0	S	97084	Halobacteriovorax marinus
0	35	35	-	862908	Halobacteriovorax marinus SJ
0	177	0	O	453227	Desulfarculales
0	177	0	F	453228	Desulfarculaceae
0	177	0	G	453229	Desulfarculus
0	177	0	S	453230	Desulfarculus baarsii
0	177	177	-	644282	Desulfarculus baarsii DSM 2075
0	4	0	-	45456	unclassified Deltaproteobacteria
0	4	0	G	1551504	Candidatus Babela
0	4	4	S	673862	Candidatus Babela massiliensis
0	2	0	O	213113	Desulfurellales
0	2	0	F	117942	Desulfurellaceae
0	2	0	G	84404	Hippea
0	2	0	S	84405	Hippea maritima
0	2	2	-	760142	Hippea maritima DSM 10411
0.17	17245	3613	C	28211	Alphaproteobacteria
0.05	4956	460	O	204457	Sphingomonadales
0.04	4312	755	F	41297	Sphingomonadaceae
0.02	2383	838	G	165697	Sphingopyxis
0.01	665	665	S	33050	Sphingopyxis macrogoltabida
0	399	399	S	1515612	Sphingopyxis fribergensis
0	216	0	S	33052	Sphingopyxis terrae
0	216	216	-	1219058	Sphingopyxis terrae NBRC 15098
0	180	0	S	117207	Sphingopyxis alaskensis
0	180	180	-	317655	Sphingopyxis alaskensis RB2256
0	85	85	S	292913	Sphingopyxis sp. 113P3
0	426	176	G	165695	Sphingobium
0	73	73	S	1332080	Sphingobium baderi
0	56	56	S	407020	Sphingobium sp. MI1205
0	42	0	S	332056	Sphingobium japonicum
0	42	42	-	452662	Sphingobium japonicum UT26S
0	36	36	S	484429	Sphingobium sp. YBL2
0	27	27	S	627192	Sphingobium sp. SYK-6
0	16	0	S	46429	Sphingobium chlorophenolicum
0	16	16	-	690566	Sphingobium chlorophenolicum L-1
0	371	69	G	165696	Novosphingobium
0	139	0	S	48935	Novosphingobium aromaticivorans
0	139	139	-	279238	Novosphingobium aromaticivorans DSM 12444
0	113	113	S	702113	Novosphingobium sp. PP1Y
0	50	0	S	205844	Novosphingobium pentaromativorans
0	50	50	-	1088721	Novosphingobium pentaromativorans US6-1
0	312	75	G	13687	Sphingomonas
0	69	69	S	745310	Sphingomonas sp. MM-1
0	67	0	S	397260	Sphingomonas sanxanigenens
0	67	67	-	1123269	Sphingomonas sanxanigenens DSM 19645 = NX02
0	50	0	S	160791	Sphingomonas wittichii
0	50	50	-	392499	Sphingomonas wittichii RW1
0	26	26	S	1549858	Sphingomonas taxi
0	25	25	S	1609977	Sphingomonas hengshuiensis
0	48	0	G	541	Zymomonas
0	48	3	S	542	Zymomonas mobilis
0	44	0	-	120045	Zymomonas mobilis subsp. mobilis
0	39	39	-	622759	Zymomonas mobilis subsp. mobilis NCIMB 11163
0	4	4	-	264203	Zymomonas mobilis subsp. mobilis ZM4 = ATCC 31821
0	1	1	-	555217	Zymomonas mobilis subsp. mobilis ATCC 10988
0	1	0	-	120044	Zymomonas mobilis subsp. pomaceae
0	1	1	-	579138	Zymomonas mobilis subsp. pomaceae ATCC 29192
0	17	0	G	72173	Citromicrobium
0	17	17	S	1634516	Citromicrobium sp. JL477
0	184	37	F	335929	Erythrobacteraceae
0	62	0	G	1295327	Croceicoccus
0	62	62	S	1348774	Croceicoccus naphthovorans
0	61	6	G	361177	Altererythrobacter
0	20	20	S	361183	Altererythrobacter epoxidivorans
0	20	20	S	1267766	Altererythrobacter atlanticus
0	15	15	S	543877	Altererythrobacter marensis
0	24	1	G	1041	Erythrobacter
0	20	0	S	39960	Erythrobacter litoralis
0	20	20	-	314225	Erythrobacter litoralis HTCC2594
0	3	3	S	1648404	Erythrobacter atlanticus
0.03	3330	980	O	356	Rhizobiales
0.01	733	0	F	119043	Rhodobiaceae
0.01	733	0	G	256616	Parvibaculum
0.01	733	0	S	256618	Parvibaculum lavamentivorans
0.01	733	733	-	402881	Parvibaculum lavamentivorans DS-1
0.01	538	79	F	82115	Rhizobiaceae
0	419	130	-	227290	Rhizobium/Agrobacterium group
0	163	73	G	379	Rhizobium
0	32	7	S	384	Rhizobium leguminosarum
0	24	8	-	386	Rhizobium leguminosarum bv. trifolii
0	8	8	-	395491	Rhizobium leguminosarum bv. trifolii WSM1325
0	7	7	-	1033991	Rhizobium leguminosarum bv. trifolii CB782
0	1	1	-	754523	Rhizobium leguminosarum bv. trifolii WSM1689
0	1	0	-	387	Rhizobium leguminosarum bv. viciae
0	1	1	-	216596	Rhizobium leguminosarum bv. viciae 3841
0	20	14	S	29449	Rhizobium etli
0	4	0	-	323733	Rhizobium etli bv. mimosae
0	3	3	-	1432050	Rhizobium etli bv. mimosae str. IE4771
0	1	1	-	1328306	Rhizobium etli bv. mimosae str. Mim1
0	2	2	-	491916	Rhizobium etli CIAT 652
0	11	11	S	1125847	Rhizobium sp. NT-26
0	10	10	S	424182	Rhizobium sp. IRBG74
0	9	0	S	398	Rhizobium tropici
0	9	9	-	698761	Rhizobium tropici CIAT 899
0	4	0	S	56730	Rhizobium gallicum
0	4	0	-	142627	Rhizobium gallicum bv. gallicum
0	4	4	-	1418105	Rhizobium gallicum bv. gallicum R602
0	4	4	S	348824	Rhizobium sp. LPU83
0	103	21	G	357	Agrobacterium
0	72	2	-	1183400	Agrobacterium tumefaciens complex
0	53	15	S	358	Agrobacterium tumefaciens
0	38	38	-	311403	Agrobacterium radiobacter K84
0	17	0	S	1176649	Agrobacterium fabrum
0	17	17	-	176299	Agrobacterium fabrum str. C58
0	9	0	S	373	Agrobacterium vitis
0	9	9	-	311402	Agrobacterium vitis S4
0	1	1	S	861208	Agrobacterium sp. H13-3
0	23	0	G	1525371	Neorhizobium
0	23	6	S	399	Neorhizobium galegae
0	13	0	-	323655	Neorhizobium galegae bv. orientalis
0	13	13	-	1028800	Neorhizobium galegae bv. orientalis str. HAMBI 540
0	4	0	-	323656	Neorhizobium galegae bv. officinalis
0	4	4	-	1028801	Neorhizobium galegae bv. officinalis bv. officinalis str. HAMBI 1141
0	38	0	-	227292	Sinorhizobium/Ensifer group
0	38	9	G	28105	Sinorhizobium
0	17	15	S	382	Sinorhizobium meliloti
0	2	2	-	693982	Sinorhizobium meliloti AK83
0	8	0	-	663276	Sinorhizobium fredii group
0	8	0	S	380	Sinorhizobium fredii
0	8	8	-	394	Sinorhizobium fredii NGR234
0	4	0	S	110321	Sinorhizobium medicae
0	4	4	-	366394	Sinorhizobium medicae WSM419
0	2	0	G	34019	Candidatus Liberibacter
0	2	0	S	556287	Candidatus Liberibacter solanacearum
0	2	2	-	658172	Candidatus Liberibacter solanacearum CLso-ZC1
0.01	515	119	F	41294	Bradyrhizobiaceae
0	243	98	G	374	Bradyrhizobium
0	93	93	S	288000	Bradyrhizobium sp. BTAi1
0	12	0	S	44255	Bradyrhizobium oligotrophicum
0	12	12	-	1245469	Bradyrhizobium oligotrophicum S58
0	11	11	S	375	Bradyrhizobium japonicum
0	11	11	S	1223566	Bradyrhizobium sp. CCGE-LA001
0	9	8	S	1355477	Bradyrhizobium diazoefficiens
0	1	1	-	224911	Bradyrhizobium diazoefficiens USDA 110
0	5	5	S	335659	Bradyrhizobium sp. S23321
0	4	4	S	114615	Bradyrhizobium sp. ORS 278
0	114	0	G	1073	Rhodopseudomonas
0	114	45	S	1076	Rhodopseudomonas palustris
0	21	21	-	652103	Rhodopseudomonas palustris DX-1
0	19	19	-	316056	Rhodopseudomonas palustris BisB18
0	12	12	-	316057	Rhodopseudomonas palustris BisB5
0	8	8	-	316055	Rhodopseudomonas palustris BisA53
0	6	6	-	395960	Rhodopseudomonas palustris TIE-1
0	3	3	-	316058	Rhodopseudomonas palustris HaA2
0	21	8	G	911	Nitrobacter
0	10	0	S	912	Nitrobacter hamburgensis
0	10	10	-	323097	Nitrobacter hamburgensis X14
0	3	0	S	913	Nitrobacter winogradskyi
0	3	3	-	323098	Nitrobacter winogradskyi Nb-255
0	18	0	G	40136	Oligotropha
0	18	18	S	40137	Oligotropha carboxidovorans
0	136	8	F	45401	Hyphomicrobiaceae
0	65	13	G	46913	Devosia
0	41	41	S	1736675	Devosia sp. A16
0	11	11	S	1643450	Devosia sp. H5989
0	33	5	G	81	Hyphomicrobium
0	22	3	S	53399	Hyphomicrobium denitrificans
0	14	14	-	582899	Hyphomicrobium denitrificans ATCC 51888
0	5	5	-	670307	Hyphomicrobium denitrificans 1NES1
0	4	4	S	717785	Hyphomicrobium sp. MC1
0	2	0	S	1427356	Hyphomicrobium nitrativorans
0	2	2	-	1029756	Hyphomicrobium nitrativorans NL23
0	13	0	G	59282	Blastochloris
0	13	13	S	1079	Blastochloris viridis
0	8	0	G	1068	Rhodomicrobium
0	8	0	S	1069	Rhodomicrobium vannielii
0	8	8	-	648757	Rhodomicrobium vannielii ATCC 17100
0	8	0	G	1082930	Pelagibacterium
0	8	0	S	531813	Pelagibacterium halotolerans
0	8	8	-	1082931	Pelagibacterium halotolerans B2
0	1	0	G	119044	Filomicrobium
0	1	1	S	1608628	Candidatus Filomicrobium marinum
0	132	0	F	119045	Methylobacteriaceae
0	132	44	G	407	Methylobacterium
0	27	0	-	578822	Methylobacterium extorquens group
0	27	3	S	408	Methylobacterium extorquens
0	21	21	-	272630	Methylobacterium extorquens AM1
0	2	2	-	661410	Methylobacterium extorquens DM4
0	1	1	-	440085	Methylobacterium extorquens CM4
0	18	0	S	223967	Methylobacterium populi
0	18	18	-	441620	Methylobacterium populi BJ001
0	11	11	S	426117	Methylobacterium sp. 4-46
0	10	0	S	114616	Methylobacterium nodulans
0	10	10	-	460265	Methylobacterium nodulans ORS 2060
0	10	10	S	270351	Methylobacterium aquaticum
0	5	0	S	31998	Methylobacterium radiotolerans
0	5	5	-	426355	Methylobacterium radiotolerans JCM 2831
0	5	0	S	334852	Methylobacterium oryzae
0	5	5	-	693986	Methylobacterium oryzae CBMB20
0	1	1	S	410	Methylobacterium organophilum
0	1	1	S	925818	Methylobacterium sp. AMS5
0	96	3	F	69277	Phyllobacteriaceae
0	62	29	G	68287	Mesorhizobium
0	13	0	S	381	Mesorhizobium loti
0	13	13	-	266835	Mesorhizobium loti MAFF303099
0	9	6	S	39645	Mesorhizobium ciceri
0	3	2	-	278148	Mesorhizobium ciceri biovar biserrulae
0	1	1	-	765698	Mesorhizobium ciceri biovar biserrulae WSM1271
0	6	0	S	536018	Mesorhizobium australicum
0	6	6	-	754035	Mesorhizobium australicum WSM2073
0	5	0	S	593909	Mesorhizobium opportunistum
0	5	5	-	536019	Mesorhizobium opportunistum WSM2075
0	26	0	G	449972	Chelativorans
0	26	26	S	266779	Chelativorans sp. BNC1
0	5	0	G	274591	Hoeflea
0	5	5	S	1620421	Hoeflea sp. IMCC20628
0	92	8	F	335928	Xanthobacteraceae
0	60	0	G	279	Xanthobacter
0	60	0	S	280	Xanthobacter autotrophicus
0	60	60	-	78245	Xanthobacter autotrophicus Py2
0	13	0	G	152053	Starkeya
0	13	0	S	921	Starkeya novella
0	13	13	-	639283	Starkeya novella DSM 506
0	11	0	G	6	Azorhizobium
0	11	0	S	7	Azorhizobium caulinodans
0	11	11	-	438753	Azorhizobium caulinodans ORS 571
0	45	7	F	118882	Brucellaceae
0	25	0	G	528	Ochrobactrum
0	25	22	S	529	Ochrobactrum anthropi
0	3	3	-	439375	Ochrobactrum anthropi ATCC 49188
0	13	11	G	234	Brucella
0	2	2	S	981386	Brucella vulpis
0	33	2	F	255475	Aurantimonadaceae
0	25	1	G	293088	Martelella
0	21	21	S	686597	Martelella sp. AD-3
0	3	3	S	1486262	Martelella endophytica
0	6	0	G	414371	Aureimonas
0	6	6	S	1349819	Aureimonas sp. AU20
0	22	0	F	45404	Beijerinckiaceae
0	18	0	G	28209	Chelatococcus
0	18	18	S	1702325	Chelatococcus sp. CO-6
0	3	0	G	120652	Methylocella
0	3	0	S	199596	Methylocella silvestris
0	3	3	-	395965	Methylocella silvestris BL2
0	1	0	G	532	Beijerinckia
0	1	0	S	533	Beijerinckia indica
0	1	0	-	31994	Beijerinckia indica subsp. indica
0	1	1	-	395963	Beijerinckia indica subsp. indica ATCC 9039
0	4	0	F	31993	Methylocystaceae
0	3	0	G	133	Methylocystis
0	3	3	S	187303	Methylocystis sp. SC2
0	1	0	G	425	Methylosinus
0	1	1	S	428	Methylosinus sporium
0	2	0	F	772	Bartonellaceae
0	2	1	G	773	Bartonella
0	1	1	S	1318743	Candidatus Bartonella ancashi
0	2	0	-	119042	unclassified Rhizobiales
0	2	0	G	1484898	Methyloceanibacter
0	2	2	S	1384459	Methyloceanibacter caenitepidi
0.03	2966	0	O	204458	Caulobacterales
0.03	2966	497	F	76892	Caulobacteraceae
0.01	1393	239	G	41275	Brevundimonas
0.01	798	798	S	1532555	Brevundimonas sp. DS20
0	356	0	S	74313	Brevundimonas subvibrioides
0	356	356	-	633149	Brevundimonas subvibrioides ATCC 15264
0.01	910	328	G	75	Caulobacter
0	286	0	S	88688	Caulobacter segnis
0	286	286	-	509190	Caulobacter segnis ATCC 21756
0	113	0	S	155892	Caulobacter vibrioides
0	113	113	-	190650	Caulobacter crescentus CB15
0	108	108	S	366602	Caulobacter sp. K31
0	75	75	S	69395	Caulobacter henricii
0	149	0	G	20	Phenylobacterium
0	149	0	S	284016	Phenylobacterium zucineum
0	149	149	-	450851	Phenylobacterium zucineum HLK1
0	17	0	G	76890	Asticcacaulis
0	17	0	S	78587	Asticcacaulis excentricus
0	17	17	-	573065	Asticcacaulis excentricus CB 48
0.01	1386	10	O	204455	Rhodobacterales
0.01	1329	563	F	31989	Rhodobacteraceae
0	341	54	G	265	Paracoccus
0	224	0	S	266	Paracoccus denitrificans
0	224	224	-	318586	Paracoccus denitrificans PD1222
0	63	0	S	34003	Paracoccus aminophilus
0	63	63	-	1367847	Paracoccus aminophilus JCM 7686
0	198	24	G	1060	Rhodobacter
0	109	67	S	1063	Rhodobacter sphaeroides
0	28	28	-	349102	Rhodobacter sphaeroides ATCC 17025
0	11	11	-	557760	Rhodobacter sphaeroides KD131
0	2	2	-	349101	Rhodobacter sphaeroides ATCC 17029
0	1	1	-	992186	Rhodobacter sphaeroides WS8N
0	65	0	S	1061	Rhodobacter capsulatus
0	65	65	-	272942	Rhodobacter capsulatus SB 1003
0	44	0	G	227873	Pannonibacter
0	44	44	S	121719	Pannonibacter phragmitetus
0	32	0	G	367771	Marinovum
0	32	0	S	42444	Marinovum algicola
0	32	32	-	988812	Marinovum algicola DG 898
0	31	0	G	875170	Celeribacter
0	29	29	S	1208324	Celeribacter indicus
0	2	2	S	1397108	Celeribacter marinus
0	28	0	G	1609958	Confluentimicrobium
0	28	28	S	1609966	Confluentimicrobium sp. EMB200-NS6
0	19	3	G	97050	Ruegeria
0	15	0	S	89184	Ruegeria pomeroyi
0	15	15	-	246200	Ruegeria pomeroyi DSS-3
0	1	1	S	292414	Ruegeria sp. TM1040
0	14	0	G	34008	Rhodovulum
0	14	14	S	35806	Rhodovulum sulfidophilum
0	13	0	G	191028	Leisingera
0	13	0	S	133924	Leisingera methylohalidivorans
0	13	13	-	999552	Leisingera methylohalidivorans DSM 14336
0	11	0	G	92944	Ketogulonicigenium
0	11	11	S	92945	Ketogulonicigenium vulgare
0	11	5	G	302485	Phaeobacter
0	4	0	S	60890	Phaeobacter gallaeciensis
0	2	2	-	383629	Phaeobacter gallaeciensis 2.10
0	2	2	-	1423144	Phaeobacter gallaeciensis DSM 26640
0	2	0	S	221822	Phaeobacter inhibens
0	2	2	-	391619	Phaeobacter inhibens DSM 17395
0	6	1	G	53945	Octadecabacter
0	3	0	S	1217908	Octadecabacter antarcticus
0	3	3	-	391626	Octadecabacter antarcticus 307
0	1	0	S	53946	Octadecabacter arcticus
0	1	1	-	391616	Octadecabacter arcticus 238
0	1	1	S	1458307	Octadecabacter temperatus
0	5	0	G	309512	Dinoroseobacter
0	5	0	S	215813	Dinoroseobacter shibae
0	5	5	-	398580	Dinoroseobacter shibae DFL 12 = DSM 16493
0	4	0	G	159345	Roseibacterium
0	4	0	S	159346	Roseibacterium elongatum
0	4	4	-	1294273	Roseibacterium elongatum DSM 19469
0	2	1	G	2433	Roseobacter
0	1	0	S	42443	Roseobacter litoralis
0	1	1	-	391595	Roseobacter litoralis Och 149
0	2	0	G	188905	Jannaschia
0	2	2	S	290400	Jannaschia sp. CCS1
0	2	0	G	1284657	Planktomarina
0	2	0	S	1284658	Planktomarina temperata
0	2	2	-	666509	Planktomarina temperata RCA23
0	2	0	G	1579315	Halocynthiibacter
0	2	2	S	1579316	Halocynthiibacter arcticus
0	1	0	G	478070	Labrenzia
0	1	1	S	1674922	Labrenzia sp. CP4
0	47	2	F	69657	Hyphomonadaceae
0	38	0	G	85	Hyphomonas
0	38	0	S	81032	Hyphomonas neptunium
0	38	38	-	228405	Hyphomonas neptunium ATCC 15444
0	5	0	G	74317	Maricaulis
0	5	0	S	74318	Maricaulis maris
0	5	5	-	394221	Maricaulis maris MCS10
0	2	0	G	2723	Hirschia
0	2	0	S	2724	Hirschia baltica
0	2	2	-	582402	Hirschia baltica ATCC 49814
0.01	825	34	O	204441	Rhodospirillales
0.01	704	79	F	41295	Rhodospirillaceae
0	245	70	G	191	Azospirillum
0	82	7	S	193	Azospirillum lipoferum
0	53	53	-	862719	Azospirillum lipoferum 4B
0	22	22	-	137722	Azospirillum sp. B510
0	63	63	S	192	Azospirillum brasilense
0	30	30	S	528244	Azospirillum thiophilum
0	177	0	G	168934	Thalassospira
0	177	0	S	220697	Thalassospira xiamenensis
0	177	177	-	1123366	Thalassospira xiamenensis M-5 = DSM 17429
0	147	29	G	13134	Magnetospirillum
0	75	0	S	55518	Magnetospirillum gryphiswaldense
0	75	0	-	431944	Magnetospirillum gryphiswaldense MSR-1
0	75	75	-	1430440	Magnetospirillum gryphiswaldense MSR-1 v2
0	43	0	S	84159	Magnetospirillum magneticum
0	43	43	-	342108	Magnetospirillum magneticum AMB-1
0	26	0	G	1081	Rhodospirillum
0	15	15	S	1085	Rhodospirillum rubrum
0	11	0	S	34018	Rhodospirillum centenum
0	11	11	-	414684	Rhodospirillum centenum SW
0	14	0	G	1612157	Pararhodospirillum
0	14	0	S	1084	Pararhodospirillum photometricum
0	14	14	-	1150469	Pararhodospirillum photometricum DSM 122
0	10	0	G	171436	Tistrella
0	10	0	S	171437	Tistrella mobilis
0	10	10	-	1110502	Tistrella mobilis KA081020-065
0	5	0	G	1182780	Magnetospira
0	5	5	S	1288970	Magnetospira sp. QH-2
0	1	0	G	1263978	Candidatus Endolissoclinum
0	1	0	S	1263979	Candidatus Endolissoclinum faulkneri
0	1	1	-	1193729	Candidatus Endolissoclinum faulkneri L2
0	87	12	F	433	Acetobacteraceae
0	27	0	G	434	Acetobacter
0	23	7	S	438	Acetobacter pasteurianus
0	16	16	-	1006554	Acetobacter pasteurianus NBRC 101655
0	4	4	S	446692	Acetobacter senegalensis
0	14	7	G	522	Acidiphilium
0	4	0	S	524	Acidiphilium cryptum
0	4	4	-	349163	Acidiphilium cryptum JF-5
0	3	0	S	62140	Acidiphilium multivorum
0	3	3	-	926570	Acidiphilium multivorum AIU301
0	9	0	G	441	Gluconobacter
0	9	3	S	442	Gluconobacter oxydans
0	5	5	-	290633	Gluconobacter oxydans 621H
[truncated: 2,399 more rows]

## Sheet: CST96_taxonomy
	Counts at and below taxa	counts at Taxa	Taxa level	Kraken ID	Taxa
76.19	8290262	8290262	U	0	unclassified
23.81	2590563	2511	-	1	root
23.78	2587240	1454	-	131567	cellular organisms
23.69	2577181	37431	D	2	Bacteria
18.61	2025178	85763	P	1224	Proteobacteria
11.6	1261952	32403	C	1236	Gammaproteobacteria
7.13	775317	324	O	72274	Pseudomonadales
5.92	644606	1014	F	468	Moraxellaceae
4.09	445031	33572	G	469	Acinetobacter
3.38	367839	0	S	40214	Acinetobacter johnsonii
3.38	367839	367839	-	1242245	Acinetobacter johnsonii XBB1
0.19	20193	2797	-	909768	Acinetobacter calcoaceticus/baumannii complex
0.13	13900	10292	S	470	Acinetobacter baumannii
0.01	946	946	-	1096996	Acinetobacter baumannii BJAB0715
0.01	690	690	-	1455315	Acinetobacter baumannii LAC-4
0.01	625	625	-	497978	Acinetobacter baumannii MDR-ZJ06
0	440	440	-	1400867	Acinetobacter baumannii ZW85-1
0	313	313	-	405416	Acinetobacter baumannii ACICU
0	230	230	-	509173	Acinetobacter baumannii AYE
0	180	180	-	480119	Acinetobacter baumannii AB0057
0	107	107	-	1401639	Acinetobacter baumannii NCGM 237
0	72	72	-	696749	Acinetobacter baumannii 1656-2
0	2	2	-	557600	Acinetobacter baumannii AB307-0294
0	2	2	-	1100841	Acinetobacter baumannii TYTH-1
0	1	1	-	945556	Acinetobacter baumannii D1279779
0.03	2893	2791	S	48296	Acinetobacter pittii
0	102	102	-	871585	Acinetobacter pittii PHEA-2
0.01	602	602	S	106654	Acinetobacter nosocomialis
0	1	1	S	471	Acinetobacter calcoaceticus
0.17	18710	18710	S	1646498	Acinetobacter sp. TTH0-4
0.03	2920	2920	S	1324350	Acinetobacter equi
0.01	1196	1196	S	62977	Acinetobacter sp. ADP1
0.01	601	0	S	1148157	Acinetobacter oleivorans
0.01	601	601	-	436717	Acinetobacter oleivorans DR1
1.73	188493	54	G	475	Moraxella
1.73	188369	0	-	46225	Moraxella
1.73	188368	188368	S	34062	Moraxella osloensis
0	1	1	S	479	Moraxella sp.
0	70	0	-	46226	Branhamella
0	70	70	S	480	Moraxella catarrhalis
0.09	10068	4595	G	497	Psychrobacter
0.01	1203	1203	S	349106	Psychrobacter sp. PRwf-1
0.01	1202	1202	S	261164	Psychrobacter alimentarius
0.01	928	928	S	571800	Psychrobacter sp. G
0.01	797	0	S	330922	Psychrobacter cryohalolentis
0.01	797	797	-	335284	Psychrobacter cryohalolentis K5
0.01	780	0	S	334543	Psychrobacter arcticus
0.01	780	780	-	259536	Psychrobacter arcticus 273-4
0.01	560	560	S	45610	Psychrobacter urativorans
0	3	3	S	498	Psychrobacter immobilis
1.2	130387	2441	F	135621	Pseudomonadaceae
1.17	127529	51180	G	286	Pseudomonas
0.46	49744	6012	-	136841	Pseudomonas aeruginosa group
0.22	24272	24272	S	43263	Pseudomonas alcaligenes
0.09	10180	9590	S	287	Pseudomonas aeruginosa
0	272	272	-	381754	Pseudomonas aeruginosa PA7
0	92	92	-	1400868	Pseudomonas aeruginosa VRFPA04
0	90	90	-	1089456	Pseudomonas aeruginosa NCGM2.S1
0	49	49	-	1411700	Pseudomonas aeruginosa DHS01
0	24	24	-	388272	Pseudomonas aeruginosa PACS2
0	24	24	-	1448140	Pseudomonas aeruginosa YL84
0	18	18	-	1427342	Pseudomonas aeruginosa SCV20265
0	9	9	-	1415629	Pseudomonas aeruginosa MTB-1
0	4	4	-	941193	Pseudomonas aeruginosa M18
0	3	3	-	208964	Pseudomonas aeruginosa PAO1
0	3	3	-	1093787	Pseudomonas aeruginosa DK2
0	1	1	-	1000561	Pseudomonas aeruginosa AES-1R
0	1	1	-	1280938	Pseudomonas aeruginosa B136-33
0.05	5682	0	-	1232139	Pseudomonas oleovorans/pseudoalcaligenes group
0.05	5682	5678	S	330	Pseudomonas pseudoalcaligenes
0	4	4	-	1182590	Pseudomonas pseudoalcaligenes CECT 5344
0.02	2292	1077	S	300	Pseudomonas mendocina
0.01	831	831	-	399739	Pseudomonas mendocina ymp
0	202	202	-	1001585	Pseudomonas mendocina NK-01
0	182	182	-	1225174	Pseudomonas mendocina S5.2
0.01	1065	0	S	53412	Pseudomonas resinovorans
0.01	1065	1065	-	1245471	Pseudomonas resinovorans NBRC 106553
0	241	241	S	53408	Pseudomonas citronellolis
0.1	11218	2516	-	136843	Pseudomonas fluorescens group
0.06	6989	4507	S	294	Pseudomonas fluorescens
0.01	981	981	-	1037911	Pseudomonas fluorescens A506
0.01	650	650	-	1221522	Pseudomonas fluorescens NCIMB 11764
0	417	417	-	205922	Pseudomonas fluorescens Pf0-1
0	289	289	-	216595	Pseudomonas fluorescens SBW25
0	108	108	-	1334632	Pseudomonas fluorescens PICF7
0	37	37	-	1114970	Pseudomonas fluorescens F113
0.01	561	561	S	47878	Pseudomonas azotoformans
0	501	0	S	75612	Pseudomonas mandelii
0	501	501	-	1147786	Pseudomonas mandelii JR-1
0	243	170	S	380021	Pseudomonas protegens
0	28	28	-	220664	Pseudomonas protegens Pf-5
0	26	26	-	1420599	Pseudomonas protegens Cab57
0	19	19	-	1124983	Pseudomonas protegens CHA0
0	232	232	S	200450	Pseudomonas trivialis
0	176	0	S	200451	Pseudomonas poae
0	176	176	-	1282356	Pseudomonas poae RE*1-1-14
0.05	5548	371	-	136846	Pseudomonas stutzeri group
0.04	4345	0	-	578833	Pseudomonas stutzeri subgroup
0.04	4345	1883	S	316	Pseudomonas stutzeri
0.01	869	869	-	379731	Pseudomonas stutzeri A1501
0	468	468	-	96563	Pseudomonas stutzeri ATCC 17588 = LMG 11199
0	411	411	-	1196835	Pseudomonas stutzeri CCUG 29243
0	252	252	-	996285	Pseudomonas stutzeri DSM 4166
0	246	246	-	644801	Pseudomonas stutzeri RCH2
0	216	216	-	1123519	Pseudomonas stutzeri DSM 10701
0.01	832	0	S	74829	Pseudomonas balearica
0.01	832	832	-	1123016	Pseudomonas balearica DSM 6083
0.04	4188	622	-	136845	Pseudomonas putida group
0.02	2650	1138	S	303	Pseudomonas putida
0	480	480	-	1211579	Pseudomonas putida NBRC 14164
0	303	303	-	1331671	Pseudomonas putida H8234
0	155	155	-	76869	Pseudomonas putida GB-1
0	110	110	-	1215088	Pseudomonas putida HB3267
0	100	100	-	390235	Pseudomonas putida W619
0	97	97	-	1384061	Pseudomonas putida S13.1.2
0	81	81	-	160488	Pseudomonas putida KT2440
0	67	67	-	231023	Pseudomonas putida ND6
0	40	40	-	351746	Pseudomonas putida F1
0	36	36	-	1215087	Pseudomonas putida S12
0	35	35	-	1042876	Pseudomonas putida S16
0	8	8	-	931281	Pseudomonas putida BIRD-1
0.01	575	0	S	47880	Pseudomonas fulva
0.01	575	575	-	743720	Pseudomonas fulva 12-X
0	93	93	S	76759	Pseudomonas monteilii
0	92	92	S	47885	Pseudomonas oryzihabitans
0	78	78	S	70775	Pseudomonas plecoglossicida
0	78	0	S	78327	Pseudomonas mosselii
0	78	78	-	1388763	Pseudomonas mosselii SJ10
0.01	1035	42	-	136842	Pseudomonas chlororaphis group
0	498	498	S	296	Pseudomonas fragi
0	495	449	S	587753	Pseudomonas chlororaphis
0	46	46	-	86192	Pseudomonas chlororaphis subsp. aurantiaca
0.01	915	397	-	136849	Pseudomonas syringae group
0	347	0	-	251695	Pseudomonas syringae group genomosp. 1
0	347	139	S	317	Pseudomonas syringae
0	62	62	-	1357279	Pseudomonas syringae CC1557
0	58	0	-	264449	Pseudomonas syringae group pathovars incertae sedis
0	58	0	-	103796	Pseudomonas syringae pv. actinidiae
0	58	58	-	1095103	Pseudomonas syringae pv. actinidiae ICMP 18884
0	38	11	-	321	Pseudomonas syringae pv. syringae
0	13	13	-	1324932	Pseudomonas syringae pv. syringae HS191
0	10	10	-	1324931	Pseudomonas syringae pv. syringae B301D
0	4	4	-	205918	Pseudomonas syringae pv. syringae B728a
0	26	26	-	1332075	Pseudomonas syringae UMAF0158
0	24	24	-	199201	Pseudomonas syringae pv. lapsa
0	78	0	S	36746	Pseudomonas cichorii
0	78	78	-	1441629	Pseudomonas cichorii JBC1
0	48	0	S	251701	Pseudomonas syringae group genomosp. 3
0	48	0	-	323	Pseudomonas syringae pv. tomato
0	48	48	-	223283	[Pseudomonas syringae] pv. tomato str. DC3000
0	45	0	-	251698	Pseudomonas syringae group genomosp. 2
0	45	0	S	29438	Pseudomonas savastanoi
0	45	0	-	319	Pseudomonas savastanoi pv. phaseolicola
0	45	45	-	264730	Pseudomonas savastanoi pv. phaseolicola 1448A
0	484	484	S	237609	Pseudomonas alkylphenolia
0	470	470	S	1415630	Pseudomonas sp. TKP
0	459	0	-	136844	Pseudomonas pertucinogena group
0	459	0	S	43306	Pseudomonas denitrificans
0	459	459	-	1294143	Pseudomonas denitrificans ATCC 13867
0	352	352	S	1788301	Pseudomonas sp. L10.10
0	242	242	S	1499686	Pseudomonas sp. 20_BN
0	216	216	S	1028989	Pseudomonas sp. StFLB209
0	204	0	S	65741	Pseudomonas knackmussii
0	204	204	-	1301098	Pseudomonas knackmussii B13
0	196	196	S	1283291	Pseudomonas sp. URMO17WK12:I11
0	188	188	S	69328	Pseudomonas sp. VLB120
0	143	143	S	1207075	Pseudomonas sp. UW4
0	133	124	S	930166	Pseudomonas brassicacearum
0	9	0	-	86264	Pseudomonas brassicacearum subsp. brassicacearum
0	9	9	-	994484	Pseudomonas brassicacearum subsp. brassicacearum NFM421
0	116	116	S	157782	Pseudomonas parafulva
0	115	115	S	216142	Pseudomonas rhizosphaerae
0	97	97	S	1611770	Pseudomonas sp. MRSN12121
0	74	74	S	157783	Pseudomonas cremoricolorata
0	67	0	S	312306	Pseudomonas entomophila
0	67	67	-	384676	Pseudomonas entomophila L48
0	50	50	S	1500687	Pseudomonas sp. St29
0	39	39	S	1649877	Pseudomonas sp. CCOS 191
0	30	30	S	1500686	Pseudomonas sp. Os17
0	26	26	S	1259844	Pseudomonas sp. FGI182
0	365	0	-	351	Azotobacter group
0	365	104	G	352	Azotobacter
0	167	0	S	353	Azotobacter chroococcum
0	167	167	-	1328314	Azotobacter chroococcum NCIMB 8003
0	94	94	S	354	Azotobacter vinelandii
0	52	0	G	1849530	Oblitimonas
0	52	52	S	1697053	Oblitimonas alkaliphila
3.49	379964	0	O	135624	Aeromonadales
3.49	379964	464	F	84642	Aeromonadaceae
3.35	364207	18604	G	642	Aeromonas
1.63	176910	24075	S	644	Aeromonas hydrophila
1.35	146670	146670	-	1354302	Aeromonas hydrophila 4AK4
0.04	4113	4113	-	1448139	Aeromonas hydrophila YL17
0.01	1531	0	-	196023	Aeromonas hydrophila subsp. hydrophila
0.01	1531	1531	-	380703	Aeromonas hydrophila subsp. hydrophila ATCC 7966
0	490	490	-	1416915	Aeromonas hydrophila NJ-35
0	31	31	-	1419584	Aeromonas hydrophila J-1
0.98	106273	0	S	651	Aeromonas media
0.98	106273	106273	-	1208104	Aeromonas media WS
0.41	44778	0	S	645	Aeromonas salmonicida
0.41	44778	0	-	29491	Aeromonas salmonicida subsp. salmonicida
0.41	44778	44778	-	382245	Aeromonas salmonicida subsp. salmonicida A449
0.15	16769	0	S	654	Aeromonas veronii
0.15	16769	16769	-	998088	Aeromonas veronii B565
0.01	873	873	S	652	Aeromonas schubertii
0.14	15199	0	G	43947	Tolumonas
0.14	15199	0	S	43948	Tolumonas auensis
0.14	15199	15199	-	595494	Tolumonas auensis DSM 9187
0	94	0	G	129577	Oceanimonas
0	94	94	S	511062	Oceanimonas sp. GK1
0.39	42339	0	O	91347	Enterobacteriales
0.39	42339	9317	F	543	Enterobacteriaceae
0.1	10745	998	G	570	Klebsiella
0.05	5091	4855	S	571	Klebsiella oxytoca
0	128	128	-	1191061	Klebsiella oxytoca E718
0	94	94	-	1333852	Klebsiella oxytoca KONIH1
0	11	11	-	1006551	Klebsiella oxytoca KCTC 1686
0	3	3	-	1308980	Klebsiella oxytoca HKOPL1
0.04	4278	3066	S	573	Klebsiella pneumoniae
0.01	1098	212	-	72407	Klebsiella pneumoniae subsp. pneumoniae
0.01	708	708	-	1123862	Klebsiella pneumoniae subsp. pneumoniae Kp13
0	144	144	-	1328324	Klebsiella pneumoniae subsp. pneumoniae KPNIH27
0	14	14	-	1125630	Klebsiella pneumoniae subsp. pneumoniae HS11286
0	13	13	-	272620	Klebsiella pneumoniae subsp. pneumoniae MGH 78578
0	2	2	-	484021	Klebsiella pneumoniae subsp. pneumoniae NTUH-K2044
0	2	2	-	1392499	Klebsiella pneumoniae subsp. pneumoniae 1158
0	2	2	-	1406314	Klebsiella pneumoniae subsp. pneumoniae PittNDM01
0	1	1	-	1193292	Klebsiella pneumoniae subsp. pneumoniae 1084
0	66	66	-	507522	Klebsiella pneumoniae 342
0	32	32	-	1365186	Klebsiella pneumoniae KP-1
0	8	8	-	1049565	Klebsiella pneumoniae KCTC 2242
0	7	7	-	1380908	Klebsiella pneumoniae JM45
0	1	1	-	1420013	Klebsiella pneumoniae 30684/NJST258_2
0	212	183	S	244366	Klebsiella variicola
0	29	29	-	640131	Klebsiella variicola At-22
0	122	122	S	1463165	Klebsiella quasipneumoniae
0	43	43	S	1134687	Klebsiella michiganensis
0	1	1	S	1715259	Klebsiella sp. G5
0.05	5582	372	G	547	Enterobacter
0.04	4406	602	-	354276	Enterobacter cloacae complex
0.02	2102	1753	S	61645	Enterobacter asburiae
0	301	301	-	640513	Enterobacter asburiae LF7a
0	48	48	-	1421338	Enterobacter asburiae L1
0.02	1691	1451	S	550	Enterobacter cloacae
0	155	0	-	336306	Enterobacter cloacae subsp. cloacae
0	113	113	-	1211025	Enterobacter cloacae subsp. cloacae ENHKU01
0	42	42	-	716541	Enterobacter cloacae subsp. cloacae ATCC 13047
0	37	37	-	1354030	Enterobacter cloacae P101
0	30	30	-	1045856	Enterobacter cloacae EcWSU1
0	17	0	-	69219	Enterobacter cloacae subsp. dissolvens
0	17	17	-	1104326	Enterobacter cloacae subsp. dissolvens SDM
0	1	1	-	1333850	Enterobacter cloacae ECNIH2
0	10	0	S	1334193	Enterobacter lignolyticus
0	10	10	-	701347	Enterobacter lignolyticus SCF1
0	1	0	S	158836	Enterobacter hormaechei
0	1	0	-	1812934	Enterobacter hormaechei ssp. 'Hoffmann cluster III'
0	1	1	-	1333851	Enterobacter cloacae ECNIH3
0	454	454	S	399742	Enterobacter sp. 638
0	216	216	S	1560339	Enterobacter sp. E20
0	58	49	S	548	Enterobacter aerogenes
0	8	8	-	1028307	Enterobacter aerogenes KCTC 2190
0	1	1	-	935296	Enterobacter aerogenes EA1509E
0	44	44	S	1166130	Enterobacter sp. R4-368
0	32	32	S	1692238	Enterobacter sp. FY-07
0.04	4223	215	G	629	Yersinia
0.03	3461	3461	S	631	Yersinia intermedia
0	342	229	S	630	Yersinia enterocolitica
0	90	0	-	34053	Yersinia enterocolitica (type O:5)
0	90	90	-	1262462	Yersinia enterocolitica (type O:5) str. YE53/03
0	15	0	-	150052	Yersinia enterocolitica subsp. enterocolitica
0	15	15	-	393305	Yersinia enterocolitica subsp. enterocolitica 8081
0	8	0	-	150053	Yersinia enterocolitica subsp. palearctica
0	8	8	-	930944	Yersinia enterocolitica subsp. palearctica Y11
0	79	79	S	29485	Yersinia rohdei
0	68	14	-	1649845	Yersinia pseudotuberculosis complex
0	25	24	S	632	Yersinia pestis
0	1	0	-	1234659	Yersinia pestis subsp. microtus
0	1	1	-	229193	Yersinia pestis biovar Microtus str. 91001
0	23	15	S	633	Yersinia pseudotuberculosis
0	4	0	-	109458	Yersinia pseudotuberculosis (type O:1b)
0	4	4	-	748672	Yersinia pseudotuberculosis str. PA3606
0	3	3	-	502800	Yersinia pseudotuberculosis YPIII
0	1	1	-	349747	Yersinia pseudotuberculosis IP 31758
0	6	6	S	367190	Yersinia similis
0	31	31	S	263819	Yersinia aleksiciae
0	14	0	S	29483	Yersinia aldovae
0	14	14	-	1453495	Yersinia aldovae 670-83
0	13	13	S	29486	Yersinia ruckeri
0.03	3202	76	G	561	Escherichia
0.03	3093	2604	S	562	Escherichia coli
0	168	168	-	910348	Escherichia coli P12b
0	52	52	-	745156	Escherichia coli 1303
0	31	0	-	861906	Escherichia coli O44:H18
0	31	31	-	216592	Escherichia coli 042
0	25	25	-	362663	Escherichia coli 536
0	25	25	-	941323	Escherichia coli VR50
0	21	21	-	1001989	Escherichia coli PCN033
0	21	21	-	1358422	Escherichia coli PCN061
0	17	17	-	316401	Escherichia coli ETEC H10407
0	15	15	-	439855	Escherichia coli SMS-3-5
0	12	12	-	696406	Escherichia coli UMNK88
0	10	10	-	409438	Escherichia coli SE11
0	9	0	-	498388	Escherichia coli C
0	9	9	-	481805	Escherichia coli ATCC 8739
0	8	8	-	930406	Escherichia coli O157:H16
0	8	8	-	1078034	Escherichia coli O145:H28
0	5	0	-	376725	Escherichia coli O103:H2
0	5	5	-	585395	Escherichia coli O103:H2 str. 12009
0	5	5	-	405955	Escherichia coli APEC O1
0	5	5	-	585034	Escherichia coli IAI1
0	5	5	-	1355101	Escherichia coli JJ1887
0	4	2	-	244320	Escherichia coli O55:H7
0	2	2	-	1048689	Escherichia coli O55:H7 str. RM12579
0	4	4	-	1050617	Escherichia coli UMNF18
0	4	4	-	1441627	Escherichia coli str. Sanji
0	4	0	-	1603259	Escherichia coli O139:H28
0	4	4	-	331111	Escherichia coli O139:H28 str. E24377A
0	3	0	-	168807	Escherichia coli O127:H6
0	3	3	-	574521	Escherichia coli O127:H6 str. E2348/69
0	3	3	-	316435	Escherichia coli Nissle 1917
0	3	3	-	655817	Escherichia coli ABU 83972
0	3	3	-	758831	Escherichia coli ECC-1470
0	3	3	-	1355100	Escherichia coli JJ1886
0	2	0	-	168927	Escherichia coli O111:H-
0	2	2	-	585396	Escherichia coli O111:H- str. 11128
0	2	2	-	1033813	Escherichia coli NA114
0	2	2	-	1329907	Escherichia coli APEC IMT5155
0	2	2	-	1382700	Escherichia coli PMV-1
0	1	0	-	83333	Escherichia coli K-12
0	1	1	-	511145	Escherichia coli str. K-12 substr. MG1655
0	1	0	-	244319	Escherichia coli O26:H11
0	1	1	-	573235	Escherichia coli O26:H11 str. 11368
0	1	1	-	331112	Escherichia coli HS
0	1	1	-	439184	Escherichia coli RS218
0	1	1	-	585057	Escherichia coli IAI39
0	1	1	-	714962	Escherichia coli IHE3034
0	1	0	-	1038927	Escherichia coli O104:H4
0	1	1	-	1134782	Escherichia coli O104:H4 str. 2009EL-2050
0	1	1	-	1335916	Escherichia coli LY180
0	26	0	S	564	Escherichia fergusonii
0	26	26	-	585054	Escherichia fergusonii ATCC 35469
0	7	7	S	208962	Escherichia albertii
0.03	3125	323	G	544	Citrobacter
0.02	2264	0	-	1344959	Citrobacter freundii complex
0.02	2264	2015	S	546	Citrobacter freundii
0	249	249	-	1333848	Citrobacter freundii CFNIH1
0	252	94	S	35703	Citrobacter amalonaticus
0	158	158	-	1261127	Citrobacter amalonaticus Y19
0	230	230	S	1702170	Citrobacter sp. FDAARGOS_156
0	38	0	S	545	Citrobacter koseri
0	38	38	-	290338	Citrobacter koseri ATCC BAA-895
0	18	0	S	67825	Citrobacter rodentium
0	18	18	-	637910	Citrobacter rodentium ICC168
0.02	1925	0	G	160674	Raoultella
0.02	1925	665	S	54291	Raoultella ornithinolytica
0.01	1260	1260	-	1286170	Raoultella ornithinolytica B6
0.01	1400	202	G	613	Serratia
0.01	551	551	S	47917	Serratia fonticola
0	277	202	S	615	Serratia marcescens
0	36	36	-	1334564	Serratia marcescens SM39
0	34	0	-	211759	Serratia marcescens subsp. marcescens
0	34	34	-	273526	Serratia marcescens subsp. marcescens Db11
0	3	3	-	435998	Serratia marcescens WW4
0	2	2	-	1249634	Serratia marcescens FGI94
0	165	138	S	82996	Serratia plymuthica
0	15	15	-	682634	Serratia plymuthica 4Rx13
0	7	7	-	1006598	Serratia plymuthica RVH1
0	5	5	-	1348660	Serratia plymuthica S13
0	119	88	S	614	Serratia liquefaciens
0	31	31	-	1346614	Serratia liquefaciens ATCC 27592
0	68	0	S	28151	Serratia proteamaculans
0	68	68	-	399741	Serratia proteamaculans 568
0	10	10	S	61652	Serratia rubidaea
0	6	6	S	1327989	Serratia sp. FS14
0	2	2	S	488142	Serratia sp. SCBI
0	486	22	G	590	Salmonella
0	450	34	S	28901	Salmonella enterica
0	397	50	-	59201	Salmonella enterica subsp. enterica
0	186	0	-	189201	Salmonella enterica subsp. enterica serovar Cubana
0	186	186	-	1271863	Salmonella enterica subsp. enterica serovar Cubana str. CFSAN002050
0	95	36	-	90371	Salmonella enterica subsp. enterica serovar Typhimurium
0	41	0	-	1620419	Salmonella enterica subsp. enterica serovar Typhimurium var. 5-
0	41	41	-	1271862	Salmonella enterica subsp. enterica serovar Typhimurium var. 5- str. CFSAN001921
0	13	13	-	1171376	Salmonella enterica subsp. enterica serovar Typhimurium str. U288
0	4	4	-	718274	Salmonella enterica subsp. enterica serovar Typhimurium str. T000240
0	1	1	-	996633	Salmonella enterica subsp. enterica serovar Typhimurium str. L-3553
0	14	0	-	340190	Salmonella enterica subsp. enterica serovar Schwarzengrund
0	14	14	-	439843	Salmonella enterica subsp. enterica serovar Schwarzengrund str. CVM19633
0	10	1	-	58712	Salmonella enterica subsp. enterica serovar Anatum
0	9	9	-	1454593	Salmonella enterica subsp. enterica serovar Anatum str. USDA-ARS-USMARC-1765
0	8	5	-	90370	Salmonella enterica subsp. enterica serovar Typhi
0	2	2	-	220341	Salmonella enterica subsp. enterica serovar Typhi str. CT18
0	1	1	-	1132507	Salmonella enterica subsp. enterica serovar Typhi str. P-stx-12
0	8	8	-	143221	Salmonella enterica subsp. enterica serovar Tennessee
0	4	2	-	611	Salmonella enterica subsp. enterica serovar Heidelberg
0	2	2	-	1124936	Salmonella enterica subsp. enterica serovar Heidelberg str. 41578
0	3	3	-	57743	Salmonella enterica subsp. enterica serovar Weltevreden
0	3	3	-	108619	Salmonella enterica subsp. enterica serovar Newport
0	3	0	-	119912	Salmonella enterica subsp. enterica serovar Choleraesuis
0	2	2	-	321314	Salmonella enterica subsp. enterica serovar Choleraesuis str. SC-B67
0	1	1	-	938142	Salmonella enterica subsp. enterica serovar Choleraesuis str. ATCC 10708
0	2	2	-	58095	Salmonella enterica subsp. enterica serovar Agona
0	2	0	-	58096	Salmonella enterica subsp. enterica serovar Bareilly
0	2	2	-	1173427	Salmonella enterica subsp. enterica serovar Bareilly str. CFSAN000189
0	2	0	-	181798	Salmonella enterica subsp. enterica serovar Sloterdijk
0	2	2	-	938141	Salmonella enterica subsp. enterica serovar Sloterdijk str. ATCC 15791
0	1	0	-	594	Salmonella enterica subsp. enterica serovar Gallinarum
0	1	1	-	550538	Salmonella enterica subsp. enterica serovar Gallinarum str. 287/91
0	1	0	-	29472	Salmonella enterica subsp. enterica serovar Panama
0	1	1	-	1124961	Salmonella enterica subsp. enterica serovar Panama str. ATCC 7378
0	1	0	-	57045	Salmonella enterica subsp. enterica serovar Paratyphi B
0	1	1	-	1016998	Salmonella enterica subsp. enterica serovar Paratyphi B str. SPB7
0	1	0	-	115981	Salmonella enterica subsp. enterica serovar Montevideo
0	1	1	-	859199	Salmonella enterica subsp. enterica serovar Montevideo str. 507440-20
0	1	0	-	340188	Salmonella enterica subsp. enterica serovar Cerro
0	1	1	-	1410916	Salmonella enterica subsp. enterica serovar Cerro str. CFSAN001588
0	1	0	-	363569	Salmonella enterica subsp. enterica serovar Javiana
0	1	1	-	1267753	Salmonella enterica subsp. enterica serovar Javiana str. CFSAN001992
0	1	0	-	1151172	Salmonella enterica subsp. enterica serovar Abaetetuba
0	1	1	-	1208611	Salmonella enterica subsp. enterica serovar Abaetetuba str. ATCC 35640
0	19	13	-	59203	Salmonella enterica subsp. arizonae
0	3	3	-	41514	Salmonella enterica subsp. arizonae serovar 62:z4,z23:-
0	3	0	-	41515	Salmonella enterica subsp. arizonae serovar 62:z36:-
0	3	3	-	1386967	Salmonella enterica subsp. arizonae serovar 62:z36:- str. RKS2983
0	14	5	S	54736	Salmonella bongori
0	8	8	-	1197719	Salmonella bongori N268-08
0	1	0	-	41527	Salmonella bongori serovar 48:z41:--
0	1	1	-	1382510	Salmonella bongori serovar 48:z41:-- str. RKS3044
0	360	25	G	635	Edwardsiella
0	153	134	S	636	Edwardsiella tarda
0	19	19	-	498217	Edwardsiella tarda EIB202
0	92	0	S	67780	Edwardsiella ictaluri
0	92	92	-	634503	Edwardsiella ictaluri 93-146
0	89	0	S	1821960	Edwardsiella anguillarum
0	89	89	-	667120	Edwardsiella anguillarum ET080813
0	1	0	S	1263550	Edwardsiella piscicida
0	1	1	-	1288122	Edwardsiella piscicida C07-087
0	270	111	G	53335	Pantoea
0	44	0	S	470934	Pantoea vagans
0	44	44	-	712898	Pantoea vagans C9-1
0	30	30	S	1484157	Pantoea sp. PSNIH2
0	25	0	-	1654067	Pantoea agglomerans group
0	25	25	S	549	Pantoea agglomerans
0	22	12	S	553	Pantoea ananatis
0	8	8	-	1123863	Pantoea ananatis LMG 5342
0	1	1	-	706191	Pantoea ananatis LMG 20103
0	1	1	-	1095774	Pantoea ananatis PA13
0	14	14	S	1076550	Pantoea rwandensis
0	12	12	S	592316	Pantoea sp. At-9b
0	12	12	S	1484158	Pantoea sp. PSNIH1
0	226	60	G	413496	Cronobacter
0	141	120	S	28141	Cronobacter sakazakii
0	9	9	-	290339	Cronobacter sakazakii ATCC BAA-894
0	5	5	-	956149	Cronobacter sakazakii SP291
0	4	4	-	1138308	Cronobacter sakazakii ES15
0	3	3	-	1401659	Cronobacter sakazakii CMCC 45402
0	8	0	S	413497	Cronobacter dublinensis
0	8	0	-	413498	Cronobacter dublinensis subsp. dublinensis
0	8	8	-	1159554	Cronobacter dublinensis subsp. dublinensis LMG 23823
0	6	0	S	413502	Cronobacter turicensis
0	6	6	-	693216	Cronobacter turicensis z3032
0	5	0	S	413501	Cronobacter muytjensii
0	5	5	-	1159613	Cronobacter muytjensii ATCC 51329
0	3	0	S	535744	Cronobacter universalis
0	3	3	-	1074000	Cronobacter universalis NCTC 9529
0	3	0	S	1163710	Cronobacter condimenti
0	3	3	-	1073999	Cronobacter condimenti 1330
0	207	0	G	579	Kluyvera
0	207	207	S	61648	Kluyvera intermedia
0	175	4	G	620	Shigella
0	159	8	S	623	Shigella flexneri
0	147	147	-	1617964	Shigella flexneri 4c
0	4	4	-	591020	Shigella flexneri 2002017
0	7	2	S	621	Shigella boydii
0	5	5	-	344609	Shigella boydii CDC 3083-94
0	3	0	S	622	Shigella dysenteriae
0	3	3	-	300267	Shigella dysenteriae Sd197
0	2	1	S	624	Shigella sonnei
0	1	1	-	216599	Shigella sonnei 53G
0	153	128	G	34037	Rahnella
0	15	0	S	34038	Rahnella aquatilis
0	15	15	-	1151116	Rahnella aquatilis HX2
0	10	10	S	741091	Rahnella sp. Y9602
0	132	0	G	83654	Leclercia
0	132	132	S	83655	Leclercia adecarboxylata
0	107	8	G	122277	Pectobacterium
0	61	61	S	29471	Pectobacterium atrosepticum
0	33	0	S	554	Pectobacterium carotovorum
0	33	1	-	555	Pectobacterium carotovorum subsp. carotovorum
0	19	19	-	1218933	Pectobacterium carotovorum subsp. carotovorum PCC21
0	13	13	-	561230	Pectobacterium carotovorum subsp. carotovorum PC1
0	4	4	S	1166016	Pectobacterium sp. SCC3193
0	1	0	S	55208	Pectobacterium wasabiae
0	1	1	-	561231	Pectobacterium wasabiae WPP163
0	98	0	-	191675	unclassified Enterobacteriaceae
0	94	1	-	36866	unclassified Enterobacteriaceae (miscellaneous)
0	82	82	S	693444	Enterobacteriaceae bacterium strain FGI 57
0	11	11	S	891974	Plautia stali symbiont
0	4	2	-	84563	ant, tsetse, mealybug, aphid, etc. endosymbionts
0	2	0	-	84564	ant endosymbionts
0	2	0	G	203804	Candidatus Blochmannia
0	2	0	-	711328	unclassified Candidatus Blochmannia endosymbionts
0	2	2	S	1505597	Blochmannia endosymbiont of Camponotus (Colobopsis) obliquus
0	67	0	G	581	Morganella
0	67	48	S	582	Morganella morganii
0	19	0	-	180434	Morganella morganii subsp. morganii
0	19	19	-	1124991	Morganella morganii subsp. morganii KT
0	64	0	G	568	Hafnia
0	64	37	S	569	Hafnia alvei
0	27	27	-	1453496	Hafnia alvei FB1
0	64	0	G	586	Providencia
0	64	49	S	588	Providencia stuartii
0	15	15	-	1157951	Providencia stuartii MRSN 2154
0	59	8	G	551	Erwinia
0	21	0	S	338565	Erwinia tasmaniensis
0	21	21	-	465817	Erwinia tasmaniensis Et1/99
0	16	0	S	182337	Erwinia billingiae
0	16	16	-	634500	Erwinia billingiae Eb661
0	8	0	S	79967	Erwinia pyrifoliae
0	8	8	-	634499	Erwinia pyrifoliae Ep1/96
0	3	3	S	552	Erwinia amylovora
0	3	3	S	215689	Erwinia sp. Ejp617
0	56	9	G	583	Proteus
0	47	0	S	584	Proteus mirabilis
0	47	47	-	529507	Proteus mirabilis HI4320
0	48	6	G	204037	Dickeya
0	24	10	S	204042	Dickeya zeae
0	8	8	-	1427366	Dickeya zeae EC1
0	6	6	-	590409	Dickeya zeae Ech586
0	18	0	S	204038	Dickeya dadantii
0	18	18	-	198628	Dickeya dadantii 3937
0	46	0	G	1330546	Pluralibacter
0	46	46	S	61647	Pluralibacter gergoviae
0	40	0	G	158483	Cedecea
0	40	40	S	158822	Cedecea neteri
0	38	0	G	82984	Pragia
0	38	38	S	82985	Pragia fontium
0	27	0	G	82982	Obesumbacterium
0	27	27	S	82983	Obesumbacterium proteus
0	25	3	G	626	Xenorhabdus
0	18	0	S	628	Xenorhabdus nematophila
0	18	18	-	1437823	Xenorhabdus nematophila AN6/1
0	3	0	S	40577	Xenorhabdus poinarii
0	3	3	-	1354304	Xenorhabdus poinarii G6
0	1	1	S	40576	Xenorhabdus bovienii
0	24	8	G	84565	Sodalis
0	11	0	S	63612	Sodalis glossinidius
0	11	11	-	343509	Sodalis glossinidius str. 'morsitans'
0	3	3	S	1239307	Sodalis praecaptivus
0	2	0	S	1486991	Candidatus Sodalis pierantonius
0	2	2	-	2342	Candidatus Sodalis pierantonius str. SOPE
0	22	0	G	1335483	Shimwellia
0	22	0	S	563	Shimwellia blattae
0	22	22	-	630626	Shimwellia blattae DSM 4481 = NBRC 105725
0	10	0	G	29487	Photorhabdus
0	8	0	S	574560	Photorhabdus temperata
0	8	8	-	230089	Photorhabdus temperata subsp. thracensis
0	2	2	S	291112	Photorhabdus asymbiotica
0	7	0	G	1745211	Chania
0	7	0	S	1639108	Chania multitudinisentens
0	7	7	-	1441930	Chania multitudinisentens RB-25
0	5	0	G	1330547	Kosakonia
0	5	0	S	1158459	Kosakonia sacchari
0	5	5	-	1235834	Kosakonia sacchari SP1
0	3	0	G	32199	Buchnera
0	3	0	S	9	Buchnera aphidicola
0	1	0	-	118099	Buchnera aphidicola (Acyrthosiphon pisum)
0	1	1	-	713601	Buchnera aphidicola str. JF99 (Acyrthosiphon pisum)
0	1	0	-	135842	Buchnera aphidicola (Baizongia pistaciae)
0	1	1	-	224915	Buchnera aphidicola str. Bp (Baizongia pistaciae)
0	1	1	-	1265350	Buchnera aphidicola (Aphis glycines)
0	1	0	G	409304	Candidatus Ishikawaella
0	1	0	S	168169	Candidatus Ishikawaella capsulata
0	1	1	-	476281	Candidatus Ishikawaella capsulata Mpkobe
0.2	22253	994	O	135614	Xanthomonadales
0.19	20916	6872	F	32033	Xanthomonadaceae
0.07	8109	779	G	40323	Stenotrophomonas
0.04	4570	4570	S	128780	Stenotrophomonas acidaminiphila
0.02	1676	0	-	995085	Stenotrophomonas maltophilia group
0.02	1676	802	S	40324	Stenotrophomonas maltophilia
0	540	540	-	522373	Stenotrophomonas maltophilia K279a
0	189	189	-	1163399	Stenotrophomonas maltophilia D457
0	86	86	-	391008	Stenotrophomonas maltophilia R551-3
0	59	59	-	868597	Stenotrophomonas maltophilia JV3
0.01	1084	1084	S	1793721	Stenotrophomonas sp. KCTC 12332
0.02	2154	1175	G	338	Xanthomonas
0	264	0	S	343	Xanthomonas translucens
0	264	264	-	487909	Xanthomonas translucens pv. undulosa
0	256	163	S	339	Xanthomonas campestris
0	78	77	-	340	Xanthomonas campestris pv. campestris
0	1	1	-	314565	Xanthomonas campestris pv. campestris str. 8004
0	15	0	-	359385	Xanthomonas campestris pv. raphani
0	15	15	-	990315	Xanthomonas campestris pv. raphani 756C
0	203	203	S	56458	Xanthomonas sacchari
0	115	31	S	347	Xanthomonas oryzae
0	43	43	-	129394	Xanthomonas oryzae pv. oryzicola
0	41	41	-	64187	Xanthomonas oryzae pv. oryzae
0	71	0	-	643453	Xanthomonas citri group
0	38	2	S	346	Xanthomonas citri
0	36	36	-	611301	Xanthomonas citri subsp. citri
0	33	0	S	366648	Xanthomonas fuscans
0	33	33	-	366649	Xanthomonas fuscans subsp. fuscans
0	45	0	S	29447	Xanthomonas albilineans
0	45	45	-	380358	Xanthomonas albilineans GPE PC73
0	21	0	S	456327	Xanthomonas euvesicatoria
0	21	21	-	316273	Xanthomonas campestris pv. vesicatoria str. 85-10
0	4	0	S	366650	Xanthomonas alfalfae
0	4	0	-	189396	Xanthomonas alfalfae subsp. citrumelonis
0	4	4	-	981368	Xanthomonas axonopodis pv. citrumelo F1
0.02	2052	207	G	83618	Pseudoxanthomonas
0.01	1464	1083	S	314722	Pseudoxanthomonas suwonensis
0	381	381	-	743721	Pseudoxanthomonas suwonensis 11-1
0	381	0	S	415229	Pseudoxanthomonas spadix
0	381	381	-	1045855	Pseudoxanthomonas spadix BD-a59
0.02	1655	821	G	68	Lysobacter
0	333	333	S	435897	Lysobacter capsici
0	277	277	S	84531	Lysobacter antibioticus
0	224	224	S	262324	Lysobacter gummosus
0	74	0	G	2370	Xylella
0	74	32	S	2371	Xylella fastidiosa
0	35	35	-	160492	Xylella fastidiosa 9a5c
0	6	6	-	405440	Xylella fastidiosa M12
0	1	0	-	671135	Xylella fastidiosa subsp. sandyi
0	1	1	-	155920	Xylella fastidiosa subsp. sandyi Ann-1
0	343	88	F	1775411	Rhodanobacteraceae
0	129	0	G	75309	Rhodanobacter
0	129	129	S	666685	Rhodanobacter denitrificans
0	104	29	G	231454	Dyella
0	43	0	S	231455	Dyella japonica
0	43	43	-	1217721	Dyella japonica A8
0	32	32	S	1379159	Dyella jiangningensis
0	22	0	G	70411	Frateuria
0	22	0	S	81475	Frateuria aurantia
0	22	22	-	767434	Frateuria aurantia DSM 6220
0.06	6902	93	O	135622	Alteromonadales
0.06	6409	0	F	267890	Shewanellaceae
0.06	6409	1007	G	22	Shewanella
0.02	2469	1863	S	62322	Shewanella baltica
0	213	213	-	402882	Shewanella baltica OS185
0	178	178	-	407976	Shewanella baltica OS223
0	177	177	-	693974	Shewanella baltica BA175
0	26	26	-	399599	Shewanella baltica OS195
0	5	5	-	693973	Shewanella baltica OS678
0	4	4	-	325240	Shewanella baltica OS155
0	3	3	-	693970	Shewanella baltica OS117
0.01	1095	1095	S	94122	Shewanella sp. ANA-3
0.01	644	0	S	70863	Shewanella oneidensis
0.01	644	644	-	211586	Shewanella oneidensis MR-1
0.01	564	86	S	24	Shewanella putrefaciens
0	295	295	-	399804	Shewanella putrefaciens 200
0	183	183	-	319224	Shewanella putrefaciens CN-32
0	269	269	S	351745	Shewanella sp. W3-18-1
0	131	131	S	60480	Shewanella sp. MR-4
0	126	126	S	60481	Shewanella sp. MR-7
0	75	0	S	56812	Shewanella frigidimarina
0	75	75	-	318167	Shewanella frigidimarina NCIMB 400
0	7	0	S	60478	Shewanella amazonensis
0	7	7	-	326297	Shewanella amazonensis SB2B
0	4	0	S	60217	Shewanella violacea
0	4	4	-	637905	Shewanella violacea DSS12
0	4	0	S	192073	Shewanella denitrificans
0	4	4	-	318161	Shewanella denitrificans OS217
0	4	0	S	271098	Shewanella halifaxensis
0	4	4	-	458817	Shewanella halifaxensis HAW-EB4
0	3	0	S	271097	Shewanella sediminis
0	3	3	-	425104	Shewanella sediminis HAW-EB3
0	3	0	S	359303	Shewanella loihica
0	3	3	-	323850	Shewanella loihica PV-4
0	3	0	S	404011	Shewanella piezotolerans
0	3	3	-	225849	Shewanella piezotolerans WP3
0	1	0	S	60961	Shewanella woodyi
0	1	1	-	392500	Shewanella woodyi ATCC 51908
0	328	16	F	72275	Alteromonadaceae
0	196	70	G	226	Alteromonas
0	89	29	S	314275	Alteromonas mediterranea
0	43	43	-	1300257	Alteromonas mediterranea U8
0	14	14	-	1300254	Alteromonas mediterranea MED64
0	3	3	-	1300259	Alteromonas mediterranea UM4b
0	19	12	S	28108	Alteromonas macleodii
0	7	7	-	1004787	Alteromonas macleodii str. 'Balearic Sea AD45'
0	10	10	S	715451	Alteromonas sp. SN2
0	8	8	S	589873	Alteromonas australica
0	101	38	G	2742	Marinobacter
0	36	8	S	2743	Marinobacter hydrocarbonoclasticus
0	26	26	-	351348	Marinobacter hydrocarbonoclasticus VT8
0	2	2	-	1163748	Marinobacter hydrocarbonoclasticus ATCC 49840
0	11	11	S	1671721	Marinobacter sp. CP1
0	6	0	S	1033846	Marinobacter adhaerens
0	6	6	-	225937	Marinobacter adhaerens HP15
0	4	4	S	490759	Marinobacter sp. BSs20148
0	4	4	S	1420917	Marinobacter salarius
0	2	2	S	1420916	Marinobacter similis
0	7	0	G	1751872	Lacimicrobium
0	7	7	S	1526571	Lacimicrobium alkaliphilum
0	5	0	G	89404	Glaciecola
0	3	0	S	300231	Glaciecola nitratireducens
0	3	3	-	1085623	Glaciecola nitratireducens FR1064
0	2	2	S	983545	Glaciecola sp. 4H-3-7+YE-5
0	3	0	G	261825	Agarivorans
0	3	3	S	680279	Agarivorans gilvus
0	24	0	F	267888	Pseudoalteromonadaceae
0	24	7	G	53246	Pseudoalteromonas
0	6	6	S	161398	Pseudoalteromonas phenolica
0	3	3	S	283699	Pseudoalteromonas sp. Bsw20308
0	3	3	S	1348114	Pseudoalteromonas sp. OCN003
0	2	2	S	43658	Pseudoalteromonas rubra
0	1	0	S	228	Pseudoalteromonas haloplanktis
0	1	1	-	326442	Pseudoalteromonas haloplanktis TAC125
0	1	0	S	288	Pseudoalteromonas atlantica
0	1	1	-	342610	Pseudoalteromonas atlantica T6c
0	1	0	S	166935	Pseudoalteromonas translucida
0	1	1	-	1315283	Pseudoalteromonas translucida KMM 520
0	19	0	F	267892	Ferrimonadaceae
0	19	0	G	44011	Ferrimonas
0	19	0	S	44012	Ferrimonas balearica
0	19	19	-	550540	Ferrimonas balearica DSM 9799
0	14	0	F	267889	Colwelliaceae
0	14	1	G	28228	Colwellia
0	13	0	S	28229	Colwellia psychrerythraea
0	13	13	-	167879	Colwellia psychrerythraea 34H
0	10	0	F	267894	Psychromonadaceae
0	10	1	G	67572	Psychromonas
0	6	0	S	357794	Psychromonas ingrahamii
0	6	6	-	357804	Psychromonas ingrahamii 37
0	3	3	S	314282	Psychromonas sp. CNPT3
0	3	0	F	267893	Idiomarinaceae
0	3	0	G	135575	Idiomarina
0	3	3	S	135577	Idiomarina loihiensis
0	2	0	F	267891	Moritellaceae
0	2	0	G	58050	Moritella
0	2	2	S	80854	Moritella viscosa
0.01	616	0	O	135625	Pasteurellales
0.01	616	74	F	712	Pasteurellaceae
0	468	10	G	724	Haemophilus
0	419	0	S	729	Haemophilus parainfluenzae
0	419	419	-	862965	Haemophilus parainfluenzae T3T1
0	36	21	S	727	Haemophilus influenzae
0	6	6	-	1334187	Haemophilus influenzae KR494
0	5	5	-	1232659	Haemophilus influenzae 2019
0	2	2	-	1295140	Haemophilus influenzae CGSHiCZ412602
0	1	1	-	262727	Haemophilus influenzae R2846
0	1	1	-	262728	Haemophilus influenzae R2866
0	3	3	S	738	[Haemophilus] parasuis
0	26	3	G	416916	Aggregatibacter
0	17	13	S	732	Aggregatibacter aphrophilus
0	4	4	-	634176	Aggregatibacter aphrophilus NJ8700
0	6	4	S	714	Aggregatibacter actinomycetemcomitans
0	2	2	-	754507	Aggregatibacter actinomycetemcomitans ANH9381
0	15	2	G	75984	Mannheimia
0	13	5	S	85404	Mannheimia varigena
0	6	6	-	1433287	Mannheimia varigena USDA-ARS-USMARC-1296
0	2	2	-	1434215	Mannheimia varigena USDA-ARS-USMARC-1388
0	13	4	G	713	Actinobacillus
0	6	3	S	715	Actinobacillus pleuropneumoniae
0	1	0	-	44294	Actinobacillus pleuropneumoniae serovar 5
0	1	1	-	416269	Actinobacillus pleuropneumoniae serovar 5b str. L20
0	1	0	-	434270	Actinobacillus pleuropneumoniae serovar 3
0	1	1	-	434271	Actinobacillus pleuropneumoniae serovar 3 str. JL03
0	1	1	-	754345	Actinobacillus pleuropneumoniae serovar 8
0	2	0	S	67854	Actinobacillus succinogenes
0	2	2	-	339671	Actinobacillus succinogenes 130Z
0	1	0	S	718	Actinobacillus equuli
0	1	1	-	202947	Actinobacillus equuli subsp. equuli
0	7	0	G	745	Pasteurella
0	7	3	S	747	Pasteurella multocida
0	3	3	-	1075089	Pasteurella multocida 36950
0	1	0	-	44283	Pasteurella multocida subsp. multocida
0	1	1	-	1304873	Pasteurella multocida subsp. multocida OH4807
0	5	0	G	476528	Bibersteinia
0	5	5	S	47735	Bibersteinia trehalosi
0	5	0	G	697331	Basfia
0	5	0	S	157673	[Mannheimia] succiniciproducens
0	5	5	-	221988	Mannheimia succiniciproducens MBEL55E
0	2	0	G	214906	Histophilus
0	2	1	S	731	Histophilus somni
0	1	1	-	205914	Haemophilus somnus 129PT
0	1	0	G	155493	Gallibacterium
0	1	0	S	750	Gallibacterium anatis
0	1	1	-	1005058	Gallibacterium anatis UMN179
0	507	22	O	135613	Chromatiales
0	184	23	F	1046	Chromatiaceae
0	51	9	G	1227	Nitrosococcus
0	19	0	S	473531	Nitrosococcus watsonii
0	19	19	-	105559	Nitrosococcus watsonii C-113
0	17	0	S	1229	Nitrosococcus oceani
0	17	17	-	323261	Nitrosococcus oceani ATCC 19707
0	6	0	S	133539	Nitrosococcus halophilus
0	6	6	-	472759	Nitrosococcus halophilus Nc 4
0	39	0	G	13724	Thiocystis
0	39	0	S	73141	Thiocystis violascens
0	39	39	-	765911	Thiocystis violascens DSM 198
0	36	0	G	85072	Allochromatium
0	36	0	S	1049	Allochromatium vinosum
0	36	36	-	572477	Allochromatium vinosum DSM 180
0	19	0	G	85076	Marichromatium
0	19	0	S	37487	Marichromatium purpuratum
0	19	19	-	765910	Marichromatium purpuratum 984
0	16	0	G	156885	Thioflavicoccus
0	16	0	S	80679	Thioflavicoccus mobilis
0	16	16	-	765912	Thioflavicoccus mobilis 8321
0	173	6	F	72276	Ectothiorhodospiraceae
0	151	20	G	106633	Thioalkalivibrio
0	103	0	S	1033854	Thioalkalivibrio sulfidiphilus
0	103	103	-	396588	Thioalkalivibrio sulfidiphilus HL-EbGr7
0	9	0	S	186931	Thioalkalivibrio nitratireducens
0	9	9	-	1255043	Thioalkalivibrio nitratireducens DSM 14787
0	8	0	S	108010	Thioalkalivibrio paradoxus
0	8	8	-	713585	Thioalkalivibrio paradoxus ARh 1
0	7	7	S	396595	Thioalkalivibrio sp. K90mix
0	4	4	S	106634	Thioalkalivibrio versutus
0	6	0	G	133193	Alkalilimnicola
0	6	0	S	351052	Alkalilimnicola ehrlichii
0	6	6	-	187272	Alkalilimnicola ehrlichii MLHE-1
0	5	0	G	85108	Halorhodospira
0	5	0	S	1053	Halorhodospira halophila
0	5	5	-	349124	Halorhodospira halophila SL1
0	5	0	G	1335745	Spiribacter
0	4	0	S	1335746	Spiribacter salinus
0	4	4	-	1260251	Spiribacter salinus M19-40
0	1	1	S	1335757	Spiribacter sp. UAH-SP71
0	119	0	F	255526	Halothiobacillaceae
0	119	0	G	109262	Halothiobacillus
0	119	0	S	927	Halothiobacillus neapolitanus
0	119	119	-	555778	Halothiobacillus neapolitanus c2
0	9	0	F	1676141	Wenzhouxiangellaceae
0	9	0	G	1676142	Wenzhouxiangella
0	9	9	S	1579979	Wenzhouxiangella marina
0	409	0	O	135623	Vibrionales
0	409	9	F	641	Vibrionaceae
0	390	43	G	662	Vibrio
0	157	90	S	666	Vibrio cholerae
0	61	0	-	127906	Vibrio cholerae O1
0	61	61	-	593588	Vibrio cholerae MJ-1236
0	6	6	-	1420885	Vibrio cholerae MS6
0	93	3	-	717610	Vibrio harveyi group
0	86	2	S	670	Vibrio parahaemolyticus
0	59	59	-	1429044	Vibrio parahaemolyticus UCM-V493
0	10	10	-	223926	Vibrio parahaemolyticus RIMD 2210633
0	9	0	-	1338033	Vibrio parahaemolyticus O1:Kuk
0	9	9	-	1338034	Vibrio parahaemolyticus O1:Kuk str. FDA_R31
0	4	0	-	1338031	Vibrio parahaemolyticus O1:K33
0	4	4	-	1338032	Vibrio parahaemolyticus O1:K33 str. CDC_K4557
0	2	2	-	1211705	Vibrio parahaemolyticus BB22OP
0	2	2	S	669	Vibrio harveyi
0	2	2	S	150340	Vibrio antiquarius
0	42	42	S	674	Vibrio mimicus
0	21	18	S	672	Vibrio vulnificus
0	3	3	-	196600	Vibrio vulnificus YJ016
0	16	16	S	1116375	Vibrio sp. EJY3
0	7	7	S	55601	Vibrio anguillarum
0	5	5	S	676	Vibrio fluvialis
0	2	0	S	29494	Vibrio furnissii
0	2	2	-	903510	Vibrio furnissii NCTC 11218
0	2	2	S	190893	Vibrio coralliilyticus
0	1	0	S	29498	Vibrio tubiashii
0	1	1	-	1051646	Vibrio tubiashii ATCC 19109
0	1	0	S	212663	Vibrio tasmaniensis
0	1	1	-	575788	Vibrio tasmaniensis LGP32
0	6	5	G	511678	Aliivibrio
0	1	1	S	80852	Aliivibrio wodanis
0	3	0	G	246861	Grimontia
0	3	3	S	673	Grimontia hollisae
0	1	0	G	657	Photobacterium
0	1	0	S	1295392	Photobacterium gaetbulicola
0	1	1	-	658445	Photobacterium gaetbulicola Gung47
0	359	5	-	118884	unclassified Gammaproteobacteria
0	325	0	-	33811	unclassified Gammaproteobacteria (miscellaneous)
0	313	313	S	83406	gamma proteobacterium HdN1
0	12	12	S	1248727	endosymbiont of unidentified scaly snail isolate Monju
0	12	0	G	349742	Sedimenticola
0	12	12	S	1543721	Sedimenticola thiotaurini
0	11	0	G	1608298	Thiolapillus
0	11	11	S	1076588	Thiolapillus brandeum
0	4	0	G	1524249	Pseudohongiella
0	4	4	S	1249552	Pseudohongiella spirulinae
0	1	0	-	32036	sulfur-oxidizing symbionts
0	1	0	S	410330	Calyptogena okutanii thioautotrophic gill symbiont
0	1	1	-	412965	Candidatus Vesicomyosocius okutanii HA
0	1	0	-	655184	Candidatus Thioglobus
0	1	0	S	1427364	Candidatus Thioglobus singularis
0	1	1	-	1125411	Candidatus Thioglobus singularis PS1
0	293	1	O	72273	Thiotrichales
0	252	1	F	135616	Piscirickettsiaceae
0	215	6	G	40222	Methylophaga
0	199	199	S	754477	Methylophaga frappieri
0	10	10	S	754476	Methylophaga nitratireducenticrescens
0	14	2	G	34067	Cycloclasticus
0	8	8	S	385025	Cycloclasticus sp. P1
0	4	0	S	1329899	Cycloclasticus zancles
0	4	4	-	1198232	Cycloclasticus zancles 78-ME
0	11	0	G	92244	Thioalkalimicrobium
0	9	0	S	92245	Thioalkalimicrobium aerophilum
0	9	9	-	717772	Thioalkalimicrobium aerophilum AL3
0	2	0	S	147268	Thioalkalimicrobium cyclicum
0	2	2	-	717773	Thioalkalimicrobium cyclicum ALM1
0	8	0	G	933	Thiomicrospira
0	8	0	S	39765	Thiomicrospira crunogena
0	8	8	-	317025	Thiomicrospira crunogena XCL-2
0	3	0	G	1237	Piscirickettsia
0	3	3	S	1238	Piscirickettsia salmonis
0	30	0	F	135617	Thiotrichaceae
0	30	0	G	1021	Beggiatoa
0	30	30	S	319938	Beggiatoa leptomitiformis
0	10	0	F	34064	Francisellaceae
0	10	2	G	262	Francisella
0	2	2	S	28110	Francisella philomiragia
0	2	2	S	573569	Francisella sp. TX077308
0	2	2	S	594679	Francisella guangzhouensis
0	1	0	S	263	Francisella tularensis
0	1	0	-	264	Francisella tularensis subsp. novicida
0	1	1	-	401614	Francisella tularensis subsp. novicida U112
0	1	0	S	657445	Francisella noatunensis
0	1	1	-	299583	Francisella noatunensis subsp. orientalis
0	275	8	O	135619	Oceanospirillales
0	161	0	F	224372	Alcanivoracaceae
0	149	10	G	59753	Alcanivorax
0	94	0	S	1306787	Alcanivorax pacificus
0	94	94	-	391936	Alcanivorax pacificus W11-5
0	33	0	S	285091	Alcanivorax dieselolei
0	33	33	-	930169	Alcanivorax dieselolei B5
0	10	10	S	1113728	Alcanivorax sp. NBRC 101098
0	2	0	S	59754	Alcanivorax borkumensis
0	2	2	-	393595	Alcanivorax borkumensis SK2
0	12	4	G	261963	Kangiella
0	4	0	S	261964	Kangiella koreensis
0	4	4	-	523791	Kangiella koreensis DSM 16069
0	4	4	S	914150	Kangiella geojedonensis
0	68	4	F	135620	Oceanospirillaceae
0	27	0	G	187492	Thalassolituus
0	27	9	S	187493	Thalassolituus oleivorans
0	16	16	-	1298593	Thalassolituus oleivorans MIL-1
0	2	2	-	1208320	Thalassolituus oleivorans R6-15
0	19	0	G	188907	Oleispira
0	19	0	S	188908	Oleispira antarctica
0	19	19	-	698738	Oleispira antarctica RB-8
0	18	11	G	28253	Marinomonas
0	4	0	S	119864	Marinomonas mediterranea
0	4	4	-	717774	Marinomonas mediterranea MMB-1
0	2	0	S	936476	Marinomonas posidonica
0	2	2	-	491952	Marinomonas posidonica IVIA-Po-181
0	1	1	S	400668	Marinomonas sp. MWYL1
0	26	0	F	28256	Halomonadaceae
0	17	2	G	2745	Halomonas
0	8	0	S	2746	Halomonas elongata
0	8	8	-	768066	Halomonas elongata DSM 2581
0	4	4	S	1504981	Halomonas sp. KO116
0	2	2	S	1178482	Halomonas huangheensis
0	1	1	S	213554	Halomonas campaniensis
0	7	0	G	42054	Chromohalobacter
0	7	0	S	158080	Chromohalobacter salexigens
0	7	7	-	290398	Chromohalobacter salexigens DSM 3043
0	2	0	-	114403	Zymobacter group
0	1	0	G	114185	Candidatus Carsonella
0	1	0	S	114186	Candidatus Carsonella ruddii
0	1	1	-	1202539	Candidatus Carsonella ruddii HT isolate Thao2000
0	1	0	G	1495768	Candidatus Evansia
0	1	1	S	1495769	Candidatus Evansia muelleri
0	7	0	F	255527	Saccharospirillaceae
0	7	0	G	1445504	Gynuella
0	7	0	S	1445505	Gynuella sunshinyii
0	7	7	-	1445510	Gynuella sunshinyii YC6258
0	5	0	F	224379	Hahellaceae
0	5	0	G	158481	Hahella
0	5	0	S	158327	Hahella chejuensis
0	5	5	-	349521	Hahella chejuensis KCTC 2396
0	134	0	O	135618	Methylococcales
0	134	2	F	403	Methylococcaceae
0	63	0	G	413	Methylococcus
0	63	0	S	414	Methylococcus capsulatus
0	63	63	-	243233	Methylococcus capsulatus str. Bath
0	58	2	G	416	Methylomonas
0	34	0	S	421	Methylomonas methanica
0	34	34	-	857087	Methylomonas methanica MC09
0	22	22	S	1538553	Methylomonas denitrificans
0	10	0	G	39773	Methylomicrobium
0	10	0	S	271065	Methylomicrobium alcaliphilum
0	10	10	-	1091494	Methylomicrobium alcaliphilum 20Z
0	1	0	G	429	Methylobacter
0	1	1	S	415	Methylobacter luteus
0	74	0	O	135615	Cardiobacteriales
0	74	0	F	868	Cardiobacteriaceae
0	74	0	G	869	Dichelobacter
0	74	0	S	870	Dichelobacter nodosus
0	74	74	-	246195	Dichelobacter nodosus VCS1703A
0	64	3	O	1706369	Cellvibrionales
0	55	4	F	1706371	Cellvibrionaceae
0	34	0	G	10	Cellvibrio
0	34	0	S	155077	Cellvibrio japonicus
0	34	34	-	498211	Cellvibrio japonicus Ueda107
0	6	0	G	2425	Teredinibacter
0	6	0	S	2426	Teredinibacter turnerae
0	6	6	-	377629	Teredinibacter turnerae T7901
0	6	0	G	447467	Simiduia
0	6	0	S	447471	Simiduia agarivorans
0	6	6	-	1117647	Simiduia agarivorans SA1 = DSM 21679
0	5	0	G	316625	Saccharophagus
0	5	0	S	86304	Saccharophagus degradans
0	5	5	-	203122	Saccharophagus degradans 2-40
0	6	0	F	1706375	Spongiibacteraceae
0	4	0	G	630749	Spongiibacter
0	4	4	S	1620392	Spongiibacter sp. IMCC21906
0	2	0	G	1434050	Zhongshania
0	2	2	S	1470434	Zhongshania aliphaticivorans
0	40	0	O	118969	Legionellales
0	32	4	F	444	Legionellaceae
0	26	6	G	445	Legionella
0	9	5	S	446	Legionella pneumophila
0	2	1	-	91891	Legionella pneumophila subsp. pneumophila
0	1	0	-	272624	Legionella pneumophila subsp. pneumophila str. Philadelphia 1
0	1	1	-	1080311	Legionella pneumophila subsp. pneumophila Lp02
0	1	1	-	91890	Legionella pneumophila subsp. pascullei
0	1	1	-	400673	Legionella pneumophila str. Corby
0	3	0	S	96230	Legionella fallonii
0	3	3	-	1212491	Legionella fallonii LLAP-10
0	2	2	S	449	Legionella hackeliae
0	2	1	S	450	Legionella longbeachae
0	1	1	-	661367	Legionella longbeachae NSW150
0	2	2	S	459	Legionella sp.
0	1	1	S	454	Legionella israelensis
0	1	1	S	456	Legionella jordanis
0	2	1	G	465	Tatlockia
0	1	1	S	451	Tatlockia micdadei
0	8	3	F	118968	Coxiellaceae
0	4	0	-	134284	unclassified Coxiellaceae
0	4	4	S	1592897	Coxiella-like endosymbiont
0	1	0	G	776	Coxiella
0	1	1	S	777	Coxiella burnetii
0	3	0	O	1240482	Orbales
0	3	0	F	1240483	Orbaceae
0	3	0	G	1193503	Gilliamella
0	3	3	S	1196095	Gilliamella apicola
4.97	540701	28989	C	28216	Betaproteobacteria
4.21	457674	60760	O	80840	Burkholderiales
3.33	361976	119300	F	80864	Comamonadaceae
1.81	197483	29823	G	12916	Acidovorax
1.39	151743	151743	S	358220	Acidovorax sp. KKS102
0.1	10851	10851	S	232721	Acidovorax sp. JS42
0.02	2360	0	S	721785	Acidovorax ebreus
0.02	2360	2360	-	535289	Acidovorax ebreus TPSY
0.01	1479	0	S	80867	Acidovorax avenae
0.01	1479	0	-	80870	Acidovorax avenae subsp. avenae
0.01	1479	1479	-	643561	Acidovorax avenae subsp. avenae ATCC 19860
0.01	1227	0	S	80869	Acidovorax citrulli
0.01	1227	1227	-	397945	Acidovorax citrulli AAC00-1
0.09	9870	0	G	201096	Alicycliphilus
0.09	9870	5351	S	179636	Alicycliphilus denitrificans
0.02	2662	2662	-	596154	Alicycliphilus denitrificans K601
0.02	1857	1857	-	596153	Alicycliphilus denitrificans BC
0.07	7195	0	G	283	Comamonas
0.07	7195	4267	S	285	Comamonas testosteroni
0.02	1704	1704	-	1392005	Comamonas testosteroni TK102
0.01	798	0	-	543891	Comamonas testosteroni CNB-1
0.01	798	798	-	688245	Comamonas testosteroni CNB-2
0	426	426	-	1191062	Comamonas testosteroni P19
0.05	5647	3591	G	80865	Delftia
0.01	1237	0	S	80866	Delftia acidovorans
0.01	1237	1237	-	398578	Delftia acidovorans SPH-1
0.01	819	819	S	742013	Delftia sp. Cs1-4
0.04	4690	0	G	34072	Variovorax
0.04	4690	2476	S	34073	Variovorax paradoxus
0.01	929	929	-	595537	Variovorax paradoxus EPS
0.01	743	743	-	543728	Variovorax paradoxus S110
0	542	542	-	1246301	Variovorax paradoxus B4
0.04	4510	653	G	52972	Polaromonas
0.02	2337	0	S	216465	Polaromonas naphthalenivorans
0.02	2337	2337	-	365044	Polaromonas naphthalenivorans CJ2
0.01	1520	1520	S	296591	Polaromonas sp. JS666
0.03	3226	0	G	364316	Verminephrobacter
0.03	3226	0	S	364317	Verminephrobacter eiseniae
0.03	3226	3226	-	391735	Verminephrobacter eiseniae EF01-2
0.02	2424	392	-	83494	unclassified Comamonadaceae
0.01	1537	1537	S	1458426	Comamonadaceae bacterium B1
0	495	495	S	1458425	Comamonadaceae bacterium A1
0.02	2315	190	G	665874	Limnohabitans
0.02	1679	1679	S	1678128	Limnohabitans sp. 63ED37-2
0	446	446	S	1678129	Limnohabitans sp. 103DPR2
0.02	2197	0	G	174951	Ramlibacter
0.02	2197	1157	S	94132	Ramlibacter tataouinensis
0.01	1040	1040	-	365046	Ramlibacter tataouinensis TTB310
0.02	1895	0	G	28065	Rhodoferax
0.02	1895	0	S	192843	Rhodoferax ferrireducens
0.02	1895	1895	-	338969	Rhodoferax ferrireducens T118
0.01	1032	0	G	219181	Ottowia
0.01	1032	1032	S	1658672	Ottowia sp. oral taxon 894
0	192	0	G	1436289	Candidatus Symbiobacter
0	192	0	S	1436290	Candidatus Symbiobacter mobilis
0	192	192	-	946483	Candidatus Symbiobacter mobilis CR
0.2	21735	3625	F	119060	Burkholderiaceae
0.14	14747	773	G	32008	Burkholderia
0.12	13530	1778	-	87882	Burkholderia cepacia complex
0.09	9337	420	S	292	Burkholderia cepacia
0.08	8668	8668	-	1395570	Burkholderia cepacia JBK9
0	148	148	-	983594	Burkholderia cepacia ATCC 25416
0	101	101	-	1009846	Burkholderia cepacia GG4
0.01	594	332	S	87883	Burkholderia multivorans
0	155	155	-	395019	Burkholderia multivorans ATCC 17616
0	107	107	-	985079	Burkholderia multivorans ATCC BAA-247
0	477	386	S	95486	Burkholderia cenocepacia
0	67	67	-	406425	Burkholderia cenocepacia MC0-3
0	12	12	-	216591	Burkholderia cenocepacia J2315
0	7	7	-	1055524	Burkholderia cenocepacia H111
0	5	5	-	331272	Burkholderia cenocepacia HI2424
0	457	5	S	60552	Burkholderia vietnamiensis
0	446	446	-	269482	Burkholderia vietnamiensis G4
0	6	6	-	1449978	Burkholderia vietnamiensis LMG 10929
0	356	356	S	482957	Burkholderia lata
0	224	224	S	60550	Burkholderia pyrrocinia
0	175	28	S	152480	Burkholderia ambifaria
0	122	122	-	339670	Burkholderia ambifaria AMMD
0	25	25	-	398577	Burkholderia ambifaria MC40-6
0	132	132	S	488447	Burkholderia contaminans
0	191	35	-	111527	pseudomallei group
0	85	31	S	28450	Burkholderia pseudomallei
0	33	33	-	1435365	Burkholderia pseudomallei TSV 48
0	9	9	-	441156	Burkholderia pseudomallei 7894
0	5	5	-	557724	Burkholderia pseudomallei 576
0	2	2	-	331978	Burkholderia pseudomallei Pasteur 52237
0	2	2	-	1241583	Burkholderia pseudomallei NCTC 13179
0	1	1	-	1249468	Burkholderia pseudomallei NCTC 13178
0	1	1	-	1306419	Burkholderia pseudomallei HBPUB10303a
0	1	1	-	1439852	Burkholderia pseudomallei K42
0	57	29	S	57975	Burkholderia thailandensis
0	12	12	-	1249661	Burkholderia thailandensis MSMB121
0	6	6	-	1249663	Burkholderia thailandensis H0587
0	4	4	-	1250339	Burkholderia thailandensis MSMB59
0	3	3	-	1249664	Burkholderia thailandensis 34
0	2	2	-	1249667	Burkholderia thailandensis USAMRU Malaysia #20
0	1	1	-	1249665	Burkholderia thailandensis E254
0	12	11	S	342113	Burkholderia oklahomensis
0	1	1	-	441162	Burkholderia oklahomensis C6786
0	2	2	S	13373	Burkholderia mallei
0	69	56	S	28095	Burkholderia gladioli
0	13	13	-	999541	Burkholderia gladioli BSR3
0	44	37	S	337	Burkholderia glumae
0	6	6	-	595500	Burkholderia glumae PG1
0	1	1	-	626418	Burkholderia glumae BGR1
0	21	21	S	1795874	Burkholderia sp. PAMC 28687
0	18	0	S	101571	Burkholderia ubonensis
0	18	18	-	1249668	Burkholderia ubonensis MSMB22
0	17	17	S	640512	Burkholderia sp. CCGE1003
0	15	15	S	416344	Burkholderia sp. KJ006
0	15	15	S	758793	Burkholderia sp. RPE64
0	11	11	S	640511	Burkholderia sp. CCGE1002
0	11	11	S	1678678	Burkholderia sp. HB1
0	9	9	S	1097668	Burkholderia sp. YI23
0	7	7	S	41899	Burkholderia plantarii
0	7	7	S	640510	Burkholderia sp. CCGE1001
0	5	5	S	758796	Burkholderia sp. RPE67
0	4	4	S	1795043	Burkholderia sp. PAMC 26561
0.01	1417	148	G	48736	Ralstonia
0.01	704	30	S	329	Ralstonia pickettii
0	338	338	-	428406	Ralstonia pickettii 12D
0	219	219	-	402626	Ralstonia pickettii 12J
0	117	117	-	1366050	Ralstonia pickettii DTP0602
0	324	324	S	105219	Ralstonia mannitolilytica
0	241	152	S	305	Ralstonia solanacearum
0	68	68	-	267608	Ralstonia solanacearum GMI1000
0	21	21	-	859657	Ralstonia solanacearum PSI07
0.01	1027	183	G	106589	Cupriavidus
0	265	0	S	119219	Cupriavidus metallidurans
0	265	265	-	266264	Cupriavidus metallidurans CH34
0	226	0	S	82541	Cupriavidus gilardii
0	226	226	-	1267562	Cupriavidus gilardii CR3
0	141	42	S	106590	Cupriavidus necator
0	63	63	-	1042878	Cupriavidus necator N-1
0	36	36	-	381666	Ralstonia eutropha H16
0	138	138	S	68895	Cupriavidus basilensis
0	74	0	S	248026	Cupriavidus pinatubonensis
0	74	74	-	264198	Ralstonia eutropha JMP134
0.01	695	185	G	93217	Pandoraea
0	237	237	S	93218	Pandoraea apista
0	111	111	S	445709	Pandoraea thiooxydans
0	66	66	S	93219	Pandoraea norimbergensis
0	35	31	S	93220	Pandoraea pnomenusa
0	4	4	-	1416914	Pandoraea pnomenusa 3kgm
0	19	19	S	656179	Pandoraea faecigallinarum
0	18	18	S	93221	Pandoraea pulmonicola
0	8	8	S	93222	Pandoraea sputorum
0	8	8	S	573737	Pandoraea oxalativorans
0	8	8	S	656178	Pandoraea vervacti
0	158	20	G	1822464	Paraburkholderia
0	45	0	S	36873	Paraburkholderia xenovorans
0	45	45	-	266265	Paraburkholderia xenovorans LB400
0	31	28	S	75105	Paraburkholderia caribensis
0	3	3	-	1323664	Paraburkholderia caribensis MBA4
0	17	17	S	134537	Paraburkholderia fungorum
0	16	0	S	261302	Paraburkholderia phytofirmans
0	16	16	-	398527	Paraburkholderia phytofirmans PsJN
0	16	0	S	412963	Paraburkholderia rhizoxinica
0	16	16	-	882378	Paraburkholderia rhizoxinica HKI 454
0	9	0	S	148447	Paraburkholderia phymatum
0	9	9	-	391038	Paraburkholderia phymatum STM815
0	4	0	S	252970	Paraburkholderia phenoliruptrix
0	4	4	-	1229205	Paraburkholderia phenoliruptrix BR3459a
0	66	6	G	44013	Polynucleobacter
0	38	25	S	576611	Polynucleobacter asymbioticus
0	13	13	-	312153	Polynucleobacter asymbioticus QLW-P1DMWA-1
0	22	0	S	576610	Polynucleobacter necessarius
0	22	0	-	44014	Polynucleobacter necessarius subsp. necessarius
0	22	22	-	452638	Polynucleobacter necessarius subsp. necessarius STIR1
0.06	6243	443	-	119065	unclassified Burkholderiales
0.05	5341	1223	-	224471	Burkholderiales Genera incertae sedis
0.01	1081	0	G	32012	Thiomonas
0.01	1081	0	S	926	Thiomonas intermedia
0.01	1081	1081	-	75379	Thiomonas intermedia K12
0.01	1051	0	G	88	Leptothrix
0.01	1051	0	S	34029	Leptothrix cholodnii
0.01	1051	1051	-	395495	Leptothrix cholodnii SP-6
0.01	737	0	G	318147	Paucibacter
0.01	737	737	S	1768242	Paucibacter sp. KCTC 42545
0	473	0	G	28067	Rubrivivax
0	473	0	S	28068	Rubrivivax gelatinosus
0	473	473	-	983917	Rubrivivax gelatinosus IL144
0	457	0	G	316612	Methylibium
0	457	0	S	105560	Methylibium petroleiphilum
0	457	457	-	420662	Methylibium petroleiphilum PM1
0	319	0	G	93681	Roseateles
0	319	319	S	76731	Roseateles depolymerans
0	240	0	-	80841	unclassified Burkholderiales (miscellaneous)
0	240	240	S	1469502	Burkholderiales bacterium GJ-E10
0	219	219	S	413882	[Polyangium] brachysporum
0.03	3733	456	F	506	Alcaligenaceae
0.02	2001	155	G	517	Bordetella
0.01	1224	1224	S	94624	Bordetella petrii
0	355	355	S	103855	Bordetella hinzii
0	148	0	S	519	Bordetella parapertussis
0	148	148	-	1208660	Bordetella parapertussis Bpp5
0	50	0	S	521	Bordetella avium
0	50	50	-	360910	Bordetella avium 197N
0	47	34	S	518	Bordetella bronchiseptica
0	12	12	-	568707	Bordetella bronchiseptica 253
0	1	1	-	1208658	Bordetella bronchiseptica MO149
0	20	20	S	35814	Bordetella holmesii
0	2	2	S	520	Bordetella pertussis
0.01	842	184	G	222	Achromobacter
0.01	623	272	S	85698	Achromobacter xylosoxidans
0	320	320	-	762376	Achromobacter xylosoxidans A8
0	31	31	-	562971	Achromobacter xylosoxidans C54
0	35	35	S	32002	Achromobacter denitrificans
0	204	0	G	359336	Castellaniella
0	204	0	S	75697	Castellaniella defragrans
0	204	204	-	1437824	Castellaniella defragrans 65Phen
0	170	0	G	507	Alcaligenes
0	170	170	S	511	Alcaligenes faecalis
0	35	0	G	305976	Pusillimonas
0	35	35	S	1007105	Pusillimonas sp. T7-7
0	23	7	G	290425	Advenella
0	11	0	S	310575	Advenella kashmirensis
0	11	11	-	1036672	Advenella kashmirensis WT001
0	5	0	S	302406	Advenella mimigardefordensis
0	5	5	-	1247726	Advenella mimigardefordensis DPN7
0	2	0	G	1472344	Basilea
0	2	0	S	1472345	Basilea psittacipulmonis
0	2	2	-	1072685	Basilea psittacipulmonis DSM 24701
0.03	3227	587	F	75682	Oxalobacteraceae
0.02	1698	3	G	29580	Janthinobacterium
0.01	1399	1399	S	375286	Janthinobacterium sp. Marseille
0	179	0	S	55508	Janthinobacterium agaricidamnosum
0	179	179	-	1349767	Janthinobacterium agaricidamnosum NBRC 102515 = DSM 9628
0	117	117	S	1236179	Janthinobacterium sp. B9-8
0	342	80	G	963	Herbaspirillum
0	117	0	S	80842	Herbaspirillum rubrisubalbicans
0	117	117	-	1078773	Herbaspirillum rubrisubalbicans M1
0	82	82	S	964	Herbaspirillum seropedicae
0	63	0	S	341045	Herbaspirillum hiltneri
0	63	63	-	1262470	Herbaspirillum hiltneri N3
0	318	118	G	202907	Collimonas
0	71	71	S	279058	Collimonas arenae
0	65	65	S	279113	Collimonas pratensis
0	64	44	S	158899	Collimonas fungivorans
0	20	20	-	1005048	Collimonas fungivorans Ter331
0	225	20	G	149698	Massilia
0	104	104	S	1678028	Massilia sp. NR 4-1
0	101	101	S	1707785	Massilia sp. WG5
0	57	0	G	303379	Herminiimonas
0	57	57	S	204773	Herminiimonas arsenicoxydans
0.33	35548	0	O	206389	Rhodocyclales
0.33	35548	5510	F	75787	Rhodocyclaceae
0.11	11776	1217	G	33057	Thauera
0.08	8182	8182	S	85643	Thauera sp. MZ1T
0.02	2377	2377	S	1134435	Thauera humireducens
0.08	9009	0	G	73029	Dechloromonas
0.08	9009	0	S	259537	Dechloromonas aromatica
0.08	9009	9009	-	159087	Dechloromonas aromatica RCB
0.06	6343	0	G	146937	Azospira
0.06	6343	0	S	146939	Azospira oryzae
0.06	6343	6343	-	640081	Dechlorosoma suillum PS
0.02	1874	436	G	12960	Azoarcus
0.01	621	621	S	62928	Azoarcus sp. BH72
0	534	534	S	198107	Azoarcus sp. CIB
0	283	283	S	748247	Azoarcus sp. KH32C
0.01	596	0	G	551759	Aromatoleum
0.01	596	0	S	551760	Aromatoleum aromaticum
0.01	596	596	-	76114	Aromatoleum aromaticum EbN1
0	440	0	G	1054211	Sulfuritalea
0	440	0	S	748811	Sulfuritalea hydrogenivorans
0	440	440	-	1223802	Sulfuritalea hydrogenivorans sk43H
0.14	15301	259	O	206351	Neisseriales
0.13	13640	518	F	1499392	Chromobacteriaceae
0.12	12578	0	G	168470	Laribacter
0.12	12578	0	S	168471	Laribacter hongkongensis
0.12	12578	12578	-	557598	Laribacter hongkongensis HLHK9
0	282	0	G	568394	Pseudogulbenkiania
0	282	282	S	748280	Pseudogulbenkiania sp. NH8B
0	262	0	-	90153	Chromobacterium group
0	262	0	G	535	Chromobacterium
0	262	0	S	536	Chromobacterium violaceum
0	262	262	-	243365	Chromobacterium violaceum ATCC 12472
0.01	1402	407	F	481	Neisseriaceae
0.01	878	570	G	482	Neisseria
0	138	120	S	487	Neisseria meningitidis
0	6	1	-	135720	Neisseria meningitidis serogroup C
0	3	3	-	374833	Neisseria meningitidis 053442
0	2	2	-	604162	Neisseria meningitidis 8013
0	3	1	-	491	Neisseria meningitidis serogroup B
0	2	2	-	630588	Neisseria meningitidis alpha710
0	3	0	-	65699	Neisseria meningitidis serogroup A
0	3	3	-	122587	Neisseria meningitidis Z2491
0	2	2	-	662598	Neisseria meningitidis alpha14
0	2	2	-	935588	Neisseria meningitidis M01-240355
0	1	1	-	935590	Neisseria meningitidis M0579
0	1	1	-	935593	Neisseria meningitidis M04-240196
0	125	0	S	495	Neisseria elongata
0	125	0	-	88719	Neisseria elongata subsp. glycolytica
0	125	125	-	546263	Neisseria elongata subsp. glycolytica ATCC 29315
0	19	9	S	485	Neisseria gonorrhoeae
0	10	10	-	528354	Neisseria gonorrhoeae MS11
0	19	0	S	486	Neisseria lactamica
0	19	19	-	489653	Neisseria lactamica 020-06
0	2	2	S	484	Neisseria flavescens
0	1	1	S	488	Neisseria mucosa
0	1	1	S	489	Neisseria polysaccharea
0	1	1	S	490	Neisseria sicca
0	1	1	S	492	Neisseria animalis
0	1	1	S	493	Neisseria canis
0	68	0	G	1193515	Snodgrassella
0	68	0	S	1196083	Snodgrassella alvi
0	68	68	-	1196094	Snodgrassella alvi wkB2
0	49	0	G	32257	Kingella
0	49	49	S	504	Kingella kingae
0.01	1452	1	-	119066	unclassified Betaproteobacteria
0.01	1044	0	G	327159	Candidatus Accumulibacter
0.01	1044	0	S	327160	Candidatus Accumulibacter phosphatis
0.01	1044	1044	-	522306	Candidatus Accumulibacter phosphatis clade IIA str. UW-1
0	399	0	-	33809	unclassified Betaproteobacteria (miscellaneous)
0	399	399	S	543913	beta proteobacterium CB
0	8	1	G	33055	Kinetoplastibacterium
0	7	7	S	33056	Candidatus Kinetoplastibacterium crithidii
0.01	1053	0	O	32003	Nitrosomonadales
0.01	1053	29	F	206379	Nitrosomonadaceae
0.01	843	68	G	914	Nitrosomonas
0	528	0	S	915	Nitrosomonas europaea
0	528	528	-	228410	Nitrosomonas europaea ATCC 19718
0	94	94	S	261292	Nitrosomonas sp. Is79A3
0	75	75	S	153948	Nitrosomonas sp. AL212
0	42	0	S	916	Nitrosomonas eutropha
0	42	42	-	335283	Nitrosomonas eutropha C91
0	29	29	S	44577	Nitrosomonas ureae
0	7	7	S	44574	Nitrosomonas communis
0	181	87	G	35798	Nitrosospira
0	59	0	S	35799	Nitrosospira briensis
0	59	59	-	1266925	Nitrosospira briensis C-128
0	35	0	S	1231	Nitrosospira multiformis
0	35	35	-	323848	Nitrosospira multiformis ATCC 25196
0	280	0	O	206350	Methylophilales
0	280	52	F	32011	Methylophilaceae
0	117	0	G	404	Methylobacillus
0	117	0	S	405	Methylobacillus flagellatus
0	117	117	-	265072	Methylobacillus flagellatus KT
0	52	7	G	359407	Methylotenera
0	27	0	S	1055487	Methylotenera versatilis
0	27	27	-	666681	Methylotenera versatilis 301
0	18	0	S	359408	Methylotenera mobilis
0	18	18	-	583345	Methylotenera mobilis JLW8
0	42	20	G	81682	Methylovorus
0	15	15	S	887061	Methylovorus sp. MP688
0	7	0	S	266009	Methylovorus glucosotrophus
0	7	7	-	582744	Methylovorus glucosetrophus SIP3-4
0	13	0	G	16	Methylophilus
0	13	13	S	1662285	Methylophilus sp. TWE2
0	4	0	G	1679002	Candidatus Methylopumilus
0	3	3	S	1581680	Candidatus Methylopumilus turicensis
0	1	1	S	1581557	Candidatus Methylopumilus planktonicus
0	209	0	O	119069	Hydrogenophilales
0	209	0	F	206349	Hydrogenophilaceae
0	209	0	G	919	Thiobacillus
0	209	0	S	36861	Thiobacillus denitrificans
0	209	209	-	292415	Thiobacillus denitrificans ATCC 25259
0	134	0	O	713636	Gallionellales
0	134	14	F	90627	Gallionellaceae
0	63	0	G	314343	Sideroxydans
0	63	0	S	63745	Sideroxydans lithotrophicus
0	63	63	-	580332	Sideroxydans lithotrophicus ES-1
0	57	0	G	96	Gallionella
0	57	0	S	370405	Gallionella capsiferriformans
0	57	57	-	395494	Gallionella capsiferriformans ES-2
0	61	0	O	1559979	Sulfuricellales
0	61	0	F	1559980	Sulfuricellaceae
0	61	0	G	935200	Sulfuricella
0	61	0	S	649841	Sulfuricella denitrificans
0	61	61	-	1163617	Sulfuricella denitrificans skB26
1.08	117839	63	-	68525	delta/epsilon subdivisions
0.88	96098	233	C	29547	Epsilonproteobacteria
0.88	95846	744	O	213849	Campylobacterales
0.86	93839	1924	F	72294	Campylobacteraceae
0.79	85981	29556	G	28196	Arcobacter
0.25	26701	26701	S	944547	Arcobacter sp. L
0.24	25713	21818	S	28197	Arcobacter butzleri
0.01	1582	1582	-	1036172	Arcobacter butzleri 7h1h
0.01	1256	1256	-	367737	Arcobacter butzleri RM4018
0.01	1057	1057	-	944546	Arcobacter butzleri ED-1
0.04	4011	0	S	28199	Arcobacter nitrofigilis
0.04	4011	4011	-	572480	Arcobacter nitrofigilis DSM 7299
0.05	5024	1371	G	57665	Sulfurospirillum
0.02	1705	0	S	66821	Sulfurospirillum multivorans
0.02	1705	1705	-	1150621	Sulfurospirillum multivorans DSM 12446
0.01	668	668	S	366522	Sulfurospirillum cavolei
0.01	655	0	S	65553	Sulfurospirillum deleyianum
0.01	655	655	-	525898	Sulfurospirillum deleyianum DSM 6946
0.01	625	0	S	44674	Sulfurospirillum barnesii
0.01	625	625	-	760154	Sulfurospirillum barnesii SES-3
0.01	910	578	G	194	Campylobacter
0	221	40	S	197	Campylobacter jejuni
0	181	25	-	32022	Campylobacter jejuni subsp. jejuni
0	156	156	-	478547	Campylobacter jejuni subsp. jejuni CG8421
0	33	27	S	201	Campylobacter lari
0	4	4	-	306263	Campylobacter lari RM2100
0	2	2	-	1388749	Campylobacter lari NCTC 11845
0	22	1	S	195	Campylobacter coli
0	17	17	-	1273173	Campylobacter coli CVM N29710
0	4	4	-	1183380	Campylobacter coli RM5611
0	11	0	S	827	Campylobacter ureolyticus
0	11	11	-	1032069	Campylobacter ureolyticus RIGS 9880
0	9	9	S	824	Campylobacter gracilis
0	8	2	S	199	Campylobacter concisus
0	6	6	-	360104	Campylobacter concisus 13826
0	6	0	S	1031542	Campylobacter volucris
0	6	6	-	580033	Campylobacter volucris LMG 24379
0	6	6	S	1244531	Campylobacter iguaniorum
0	5	0	S	260714	Campylobacter insulaenigrae
0	5	5	-	1031564	Campylobacter insulaenigrae NCTC 12927
0	3	1	S	196	Campylobacter fetus
0	2	2	-	1507806	Campylobacter fetus subsp. testudinum
0	3	0	S	488546	Campylobacter peloridis
0	3	3	-	1388753	Campylobacter peloridis LMG 23910
0	2	0	S	200	Campylobacter curvus
0	2	2	-	360105	Campylobacter curvus 525.92
0	1	0	S	76517	Campylobacter hominis
0	1	1	-	360107	Campylobacter hominis ATCC BAA-381
0	1	0	S	497724	Campylobacter subantarcticus
0	1	1	-	1388752	Campylobacter subantarcticus LMG 24377
0	1	1	S	1500960	Campylobacter sp. RM16704
0.01	1260	11	F	72293	Helicobacteraceae
0.01	848	78	G	202746	Sulfurimonas
0.01	644	0	S	39766	Sulfurimonas denitrificans
0.01	644	644	-	326298	Sulfurimonas denitrificans DSM 1251
0	74	0	S	1176482	Sulfurimonas gotlandica
0	74	74	-	929558	Sulfurimonas gotlandica GD1
0	52	0	S	202747	Sulfurimonas autotrophica
0	52	52	-	563040	Sulfurimonas autotrophica DSM 16294
0	322	0	G	286130	Sulfuricurvum
0	322	0	S	148813	Sulfuricurvum kujiense
0	322	322	-	709032	Sulfuricurvum kujiense DSM 16994
0	79	64	G	209	Helicobacter
0	6	0	S	32025	Helicobacter hepaticus
0	6	6	-	235279	Helicobacter hepaticus ATCC 51449
0	5	5	S	210	Helicobacter pylori
0	2	0	S	138563	Helicobacter cetorum
0	1	1	-	182217	Helicobacter cetorum MIT 00-7128
0	1	1	-	1163745	Helicobacter cetorum MIT 99-5656
0	1	1	S	213	Helicobacter cinaedi
0	1	0	S	214	Helicobacter felis
0	1	1	-	936155	Helicobacter felis ATCC 49179
0	3	0	-	438853	unclassified Campylobacterales
0	3	0	G	269260	Nitratifractor
0	3	0	S	269261	Nitratifractor salsuginis
0	3	3	-	749222	Nitratifractor salsuginis DSM 16511
0	16	0	-	34035	unclassified Epsilonproteobacteria
0	13	12	G	265570	Sulfurovum
0	1	1	S	387093	Sulfurovum sp. NBC37-1
0	3	0	G	269258	Nitratiruptor
0	3	3	S	387092	Nitratiruptor sp. SB155-2
0	3	0	O	235899	Nautiliales
0	3	0	F	224467	Nautiliaceae
0	3	0	G	191291	Nautilia
0	3	0	S	244787	Nautilia profundicola
0	3	3	-	598659	Nautilia profundicola AmH
0.2	21678	1302	C	28221	Deltaproteobacteria
0.08	8225	354	O	213115	Desulfovibrionales
0.04	4732	0	F	213116	Desulfomicrobiaceae
0.04	4732	0	G	898	Desulfomicrobium
0.04	4732	0	S	899	Desulfomicrobium baculatum
0.04	4732	4732	-	525897	Desulfomicrobium baculatum DSM 4028
0.03	3135	14	F	194924	Desulfovibrionaceae
0.03	3112	502	G	872	Desulfovibrio
0.01	1084	167	S	881	Desulfovibrio vulgaris
0.01	877	877	-	883	Desulfovibrio vulgaris str. 'Miyazaki F'
0	39	39	-	391774	Desulfovibrio vulgaris DP4
0	1	1	-	882	Desulfovibrio vulgaris str. Hildenborough
0	527	0	S	58180	Desulfovibrio alaskensis
0	527	527	-	207559	Desulfovibrio alaskensis G20
0	284	3	S	876	Desulfovibrio desulfuricans
0	230	0	-	115117	Desulfovibrio desulfuricans subsp. desulfuricans
0	230	230	-	525146	Desulfovibrio desulfuricans subsp. desulfuricans str. ATCC 27774
0	51	51	-	641491	Desulfovibrio desulfuricans ND132
0	267	0	S	184917	Desulfovibrio magneticus
0	267	267	-	573370	Desulfovibrio magneticus RS-1
0	254	0	S	182210	Desulfovibrio aespoeensis
0	254	254	-	643562	Desulfovibrio aespoeensis Aspo-2
0	158	158	S	44742	Desulfovibrio fairfieldensis
0	30	0	S	873	Desulfovibrio africanus
0	30	30	-	690850	Desulfovibrio africanus str. Walvis Bay
0	6	0	S	880	Desulfovibrio salexigens
0	6	6	-	526222	Desulfovibrio salexigens DSM 2638
0	9	0	G	41707	Lawsonia
0	9	9	S	29546	Lawsonia intracellularis
0	4	0	F	213117	Desulfohalobiaceae
0	4	0	G	45662	Desulfohalobium
0	4	0	S	45663	Desulfohalobium retbaense
0	4	4	-	485915	Desulfohalobium retbaense DSM 5692
0.07	7103	76	O	69541	Desulfuromonadales
0.05	5852	3	F	213421	Desulfuromonadaceae
0.05	5820	1	G	18	Pelobacter
0.05	5791	0	S	29543	Pelobacter propionicus
0.05	5791	5791	-	338966	Pelobacter propionicus DSM 2379
0	28	0	S	19	Pelobacter carbinolicus
0	28	28	-	338963	Pelobacter carbinolicus DSM 2380
0	29	0	G	890	Desulfuromonas
0	29	29	S	1603606	Desulfuromonas sp. WTL
0.01	1175	54	F	213422	Geobacteraceae
0.01	901	61	G	28231	Geobacter
0	510	0	S	313985	Geobacter lovleyi
0	510	510	-	398767	Geobacter lovleyi SZ
0	231	231	S	443143	Geobacter sp. M18
0	46	19	S	35554	Geobacter sulfurreducens
0	21	21	-	243231	Geobacter sulfurreducens PCA
0	6	6	-	663917	Geobacter sulfurreducens KN400
0	16	0	S	351604	Geobacter uraniireducens
0	16	16	-	351605	Geobacter uraniireducens Rf4
0	12	0	S	1203471	Geobacter daltonii
0	12	12	-	316067	Geobacter daltonii FRC-32
0	10	0	S	28232	Geobacter metallireducens
0	10	10	-	269799	Geobacter metallireducens GS-15
0	8	8	S	345632	Geobacter pickeringii
0	4	4	S	443144	Geobacter sp. M21
0	3	0	S	225194	Geobacter bemidjiensis
0	3	3	-	404380	Geobacter bemidjiensis Bem
0	220	0	G	392332	Geoalkalibacter
0	220	220	S	483547	Geoalkalibacter subterraneus
0.02	2698	21	O	213118	Desulfobacterales
0.02	2386	46	F	213121	Desulfobulbaceae
0.02	2251	0	G	893	Desulfobulbus
0.02	2251	0	S	894	Desulfobulbus propionicus
0.02	2251	2251	-	577650	Desulfobulbus propionicus DSM 2032
0	53	0	G	427922	Desulfurivibrio
0	53	0	S	427923	Desulfurivibrio alkaliphilus
0	53	53	-	589865	Desulfurivibrio alkaliphilus AHT 2
0	19	0	G	53318	Desulfocapsa
0	19	0	S	65555	Desulfocapsa sulfexigens
0	19	19	-	1167006	Desulfocapsa sulfexigens DSM 10523
0	17	0	G	109168	Desulfotalea
0	17	0	S	84980	Desulfotalea psychrophila
0	17	17	-	177439	Desulfotalea psychrophila LSv54
0	291	37	F	213119	Desulfobacteraceae
0	158	0	G	28222	Desulfobacula
0	158	0	S	28223	Desulfobacula toluolica
0	158	158	-	651182	Desulfobacula toluolica Tol2
0	68	0	G	2295	Desulfobacterium
0	68	0	S	2296	Desulfobacterium autotrophicum
0	68	68	-	177437	Desulfobacterium autotrophicum HRM2
0	19	0	G	896	Desulfococcus
0	19	0	S	181663	Desulfococcus oleovorans
0	19	19	-	96561	Desulfococcus oleovorans Hxd3
0	9	0	G	218207	Desulfatibacillum
0	9	0	S	259354	Desulfatibacillum alkenivorans
0	9	9	-	439235	Desulfatibacillum alkenivorans AK-01
0.01	1223	15	O	213462	Syntrophobacterales
0.01	999	2	F	213468	Syntrophaceae
0.01	989	0	G	43773	Syntrophus
0.01	989	0	S	316277	Syntrophus aciditrophicus
0.01	989	989	-	56780	Syntrophus aciditrophicus SB
0	6	0	G	2357	Desulfomonile
0	6	0	S	2358	Desulfomonile tiedjei
0	6	6	-	706587	Desulfomonile tiedjei DSM 6799
0	2	0	G	60892	Desulfobacca
0	2	0	S	60893	Desulfobacca acetoxidans
0	2	2	-	880072	Desulfobacca acetoxidans DSM 11109
0	209	0	F	213465	Syntrophobacteraceae
0	209	0	G	29526	Syntrophobacter
0	209	0	S	119484	Syntrophobacter fumaroxidans
0	209	209	-	335543	Syntrophobacter fumaroxidans MPOB
0.01	617	136	O	29	Myxococcales
0	238	89	-	80811	Cystobacterineae
0	63	0	F	1524215	Anaeromyxobacteraceae
0	63	41	G	161492	Anaeromyxobacter
0	15	15	S	404589	Anaeromyxobacter sp. Fw109-5
0	4	0	S	161493	Anaeromyxobacter dehalogenans
0	4	4	-	290397	Anaeromyxobacter dehalogenans 2CP-C
0	3	3	S	447217	Anaeromyxobacter sp. K
0	60	13	F	31	Myxococcaceae
0	36	16	G	32	Myxococcus
0	11	1	S	33	Myxococcus fulvus
0	7	7	-	1334629	Myxococcus fulvus 124B02
0	3	3	-	483219	Myxococcus fulvus HW-1
0	6	0	S	34	Myxococcus xanthus
0	6	6	-	246197	Myxococcus xanthus DK 1622
0	3	0	S	83455	Myxococcus stipitatus
0	3	3	-	1278073	Myxococcus stipitatus DSM 14675
0	11	0	G	83461	Corallococcus
0	11	0	S	184914	Corallococcus coralloides
0	11	11	-	1144275	Corallococcus coralloides DSM 2259
0	17	2	F	39	Cystobacteraceae
0	11	0	G	47	Archangium
0	11	11	S	48	Archangium gephyra
0	4	0	G	40	Stigmatella
0	4	0	S	41	Stigmatella aurantiaca
0	4	4	-	378806	Stigmatella aurantiaca DW4/3-1
0	9	0	F	1524213	Vulgatibacteraceae
0	9	0	G	1524214	Vulgatibacter
0	9	9	S	1391653	Vulgatibacter incomptus
0	139	18	-	80812	Sorangiineae
0	83	9	F	49	Polyangiaceae
0	45	0	G	39643	Sorangium
0	45	25	S	56	Sorangium cellulosum
0	11	11	-	448385	Sorangium cellulosum So ce56
0	9	9	-	1254432	Sorangium cellulosum So0157-2
0	29	0	G	50	Chondromyces
0	29	29	S	52	Chondromyces crocatus
0	38	0	F	1055686	Sandaracinaceae
0	38	0	G	1055688	Sandaracinus
0	38	38	S	927083	Sandaracinus amylolyticus
0	104	0	-	224462	Nannocystineae
0	104	0	F	224464	Kofleriaceae
0	104	0	G	162027	Haliangium
0	104	0	S	80816	Haliangium ochraceum
0	104	104	-	502025	Haliangium ochraceum DSM 14365
0	276	0	O	213481	Bdellovibrionales
0	223	0	F	213483	Bdellovibrionaceae
0	223	11	G	958	Bdellovibrio
0	191	109	S	959	Bdellovibrio bacteriovorus
0	52	52	-	765869	Bdellovibrio bacteriovorus W
0	30	30	-	1069642	Bdellovibrio bacteriovorus str. Tiberius
0	21	0	S	453816	Bdellovibrio exovorus
0	21	21	-	1184267	Bdellovibrio exovorus JSS
0	53	0	F	1652132	Halobacteriovoraceae
0	53	0	G	1652133	Halobacteriovorax
0	53	0	S	97084	Halobacteriovorax marinus
0	53	53	-	862908	Halobacteriovorax marinus SJ
0	230	0	O	453227	Desulfarculales
0	230	0	F	453228	Desulfarculaceae
0	230	0	G	453229	Desulfarculus
0	230	0	S	453230	Desulfarculus baarsii
0	230	230	-	644282	Desulfarculus baarsii DSM 2075
0	2	0	-	45456	unclassified Deltaproteobacteria
0	2	0	G	1551504	Candidatus Babela
0	2	2	S	673862	Candidatus Babela massiliensis
0	2	0	O	213113	Desulfurellales
0	2	0	F	117942	Desulfurellaceae
0	2	0	G	84404	Hippea
0	2	0	S	84405	Hippea maritima
0	2	2	-	760142	Hippea maritima DSM 10411
0.17	18099	4069	C	28211	Alphaproteobacteria
0.04	4581	1341	O	356	Rhizobiales
0.01	889	129	F	82115	Rhizobiaceae
0.01	695	199	-	227290	Rhizobium/Agrobacterium group
0	292	126	G	379	Rhizobium
0	64	14	S	384	Rhizobium leguminosarum
0	44	12	-	386	Rhizobium leguminosarum bv. trifolii
0	15	15	-	1033991	Rhizobium leguminosarum bv. trifolii CB782
0	9	9	-	395491	Rhizobium leguminosarum bv. trifolii WSM1325
0	7	7	-	395492	Rhizobium leguminosarum bv. trifolii WSM2304
0	1	1	-	754523	Rhizobium leguminosarum bv. trifolii WSM1689
0	6	0	-	387	Rhizobium leguminosarum bv. viciae
0	6	6	-	216596	Rhizobium leguminosarum bv. viciae 3841
0	41	26	S	29449	Rhizobium etli
0	5	0	-	323733	Rhizobium etli bv. mimosae
0	5	5	-	1432050	Rhizobium etli bv. mimosae str. IE4771
0	5	5	-	491916	Rhizobium etli CIAT 652
0	4	0	-	147700	Rhizobium etli bv. phaseoli
0	4	4	-	1432049	Rhizobium etli bv. phaseoli str. IE4803
0	1	1	-	347834	Rhizobium etli CFN 42
0	24	24	S	1125847	Rhizobium sp. NT-26
0	13	13	S	424182	Rhizobium sp. IRBG74
0	9	0	S	56730	Rhizobium gallicum
0	9	0	-	142627	Rhizobium gallicum bv. gallicum
0	9	9	-	1418105	Rhizobium gallicum bv. gallicum R602
0	7	0	S	398	Rhizobium tropici
0	7	7	-	698761	Rhizobium tropici CIAT 899
0	7	7	S	348824	Rhizobium sp. LPU83
0	1	1	S	391	Rhizobium sp.
0	172	31	G	357	Agrobacterium
0	124	3	-	1183400	Agrobacterium tumefaciens complex
0	104	39	S	358	Agrobacterium tumefaciens
0	65	65	-	311403	Agrobacterium radiobacter K84
0	17	0	S	1176649	Agrobacterium fabrum
0	17	17	-	176299	Agrobacterium fabrum str. C58
0	12	0	S	373	Agrobacterium vitis
0	12	12	-	311402	Agrobacterium vitis S4
0	5	5	S	861208	Agrobacterium sp. H13-3
0	32	0	G	1525371	Neorhizobium
0	32	18	S	399	Neorhizobium galegae
0	9	0	-	323655	Neorhizobium galegae bv. orientalis
0	9	9	-	1028800	Neorhizobium galegae bv. orientalis str. HAMBI 540
0	5	0	-	323656	Neorhizobium galegae bv. officinalis
0	5	5	-	1028801	Neorhizobium galegae bv. officinalis bv. officinalis str. HAMBI 1141
0	65	0	-	227292	Sinorhizobium/Ensifer group
0	65	30	G	28105	Sinorhizobium
0	21	17	S	382	Sinorhizobium meliloti
0	3	3	-	693982	Sinorhizobium meliloti AK83
0	1	1	-	1230587	Sinorhizobium meliloti Rm41
0	12	0	-	663276	Sinorhizobium fredii group
0	12	0	S	380	Sinorhizobium fredii
0	12	12	-	394	Sinorhizobium fredii NGR234
0	2	0	S	110321	Sinorhizobium medicae
0	2	2	-	366394	Sinorhizobium medicae WSM419
0.01	848	0	F	119043	Rhodobiaceae
0.01	848	0	G	256616	Parvibaculum
0.01	848	0	S	256618	Parvibaculum lavamentivorans
0.01	848	848	-	402881	Parvibaculum lavamentivorans DS-1
0.01	733	218	F	41294	Bradyrhizobiaceae
0	262	105	G	374	Bradyrhizobium
0	92	92	S	288000	Bradyrhizobium sp. BTAi1
0	18	18	S	1223566	Bradyrhizobium sp. CCGE-LA001
0	14	13	S	1355477	Bradyrhizobium diazoefficiens
0	1	1	-	224911	Bradyrhizobium diazoefficiens USDA 110
0	11	0	S	44255	Bradyrhizobium oligotrophicum
0	11	11	-	1245469	Bradyrhizobium oligotrophicum S58
0	10	10	S	375	Bradyrhizobium japonicum
0	6	6	S	114615	Bradyrhizobium sp. ORS 278
0	6	6	S	335659	Bradyrhizobium sp. S23321
0	183	0	G	1073	Rhodopseudomonas
0	183	91	S	1076	Rhodopseudomonas palustris
0	42	42	-	652103	Rhodopseudomonas palustris DX-1
0	20	20	-	316056	Rhodopseudomonas palustris BisB18
0	12	12	-	316055	Rhodopseudomonas palustris BisA53
0	12	12	-	316057	Rhodopseudomonas palustris BisB5
0	4	4	-	316058	Rhodopseudomonas palustris HaA2
0	2	2	-	395960	Rhodopseudomonas palustris TIE-1
0	49	0	G	40136	Oligotropha
0	49	45	S	40137	Oligotropha carboxidovorans
0	4	4	-	504832	Oligotropha carboxidovorans OM5
0	21	3	G	911	Nitrobacter
0	13	0	S	912	Nitrobacter hamburgensis
0	13	13	-	323097	Nitrobacter hamburgensis X14
0	5	0	S	913	Nitrobacter winogradskyi
0	5	5	-	323098	Nitrobacter winogradskyi Nb-255
0	246	9	F	45401	Hyphomicrobiaceae
0	119	13	G	46913	Devosia
0	74	74	S	1736675	Devosia sp. A16
0	32	32	S	1643450	Devosia sp. H5989
0	63	8	G	81	Hyphomicrobium
0	39	10	S	53399	Hyphomicrobium denitrificans
0	21	21	-	582899	Hyphomicrobium denitrificans ATCC 51888
0	8	8	-	670307	Hyphomicrobium denitrificans 1NES1
0	8	8	S	717785	Hyphomicrobium sp. MC1
0	8	0	S	1427356	Hyphomicrobium nitrativorans
0	8	8	-	1029756	Hyphomicrobium nitrativorans NL23
0	26	0	G	59282	Blastochloris
0	26	26	S	1079	Blastochloris viridis
0	21	0	G	1068	Rhodomicrobium
0	21	0	S	1069	Rhodomicrobium vannielii
0	21	21	-	648757	Rhodomicrobium vannielii ATCC 17100
0	8	0	G	1082930	Pelagibacterium
0	8	0	S	531813	Pelagibacterium halotolerans
0	8	8	-	1082931	Pelagibacterium halotolerans B2
0	151	0	F	119045	Methylobacteriaceae
0	151	62	G	407	Methylobacterium
0	31	0	-	578822	Methylobacterium extorquens group
0	31	1	S	408	Methylobacterium extorquens
0	24	24	-	272630	Methylobacterium extorquens AM1
0	3	3	-	661410	Methylobacterium extorquens DM4
0	2	2	-	440085	Methylobacterium extorquens CM4
0	1	1	-	419610	Methylobacterium extorquens PA1
0	26	0	S	223967	Methylobacterium populi
0	26	26	-	441620	Methylobacterium populi BJ001
0	11	11	S	270351	Methylobacterium aquaticum
0	6	0	S	31998	Methylobacterium radiotolerans
0	6	6	-	426355	Methylobacterium radiotolerans JCM 2831
0	6	0	S	114616	Methylobacterium nodulans
0	6	6	-	460265	Methylobacterium nodulans ORS 2060
0	6	6	S	426117	Methylobacterium sp. 4-46
0	3	0	S	334852	Methylobacterium oryzae
0	3	3	-	693986	Methylobacterium oryzae CBMB20
0	143	14	F	335928	Xanthobacteraceae
0	85	0	G	279	Xanthobacter
0	85	0	S	280	Xanthobacter autotrophicus
0	85	85	-	78245	Xanthobacter autotrophicus Py2
0	28	0	G	152053	Starkeya
0	28	0	S	921	Starkeya novella
0	28	28	-	639283	Starkeya novella DSM 506
0	16	0	G	6	Azorhizobium
0	16	0	S	7	Azorhizobium caulinodans
0	16	16	-	438753	Azorhizobium caulinodans ORS 571
0	100	2	F	69277	Phyllobacteriaceae
0	82	43	G	68287	Mesorhizobium
0	11	0	S	381	Mesorhizobium loti
0	11	11	-	266835	Mesorhizobium loti MAFF303099
0	10	10	S	39645	Mesorhizobium ciceri
0	9	0	S	536018	Mesorhizobium australicum
0	9	9	-	754035	Mesorhizobium australicum WSM2073
0	9	0	S	593909	Mesorhizobium opportunistum
0	9	9	-	536019	Mesorhizobium opportunistum WSM2075
0	15	0	G	449972	Chelativorans
0	15	15	S	266779	Chelativorans sp. BNC1
0	1	0	G	274591	Hoeflea
0	1	1	S	1620421	Hoeflea sp. IMCC20628
0	54	3	F	118882	Brucellaceae
0	41	0	G	528	Ochrobactrum
0	41	36	S	529	Ochrobactrum anthropi
0	5	5	-	439375	Ochrobactrum anthropi ATCC 49188
0	10	10	G	234	Brucella
0	44	0	F	255475	Aurantimonadaceae
0	37	5	G	293088	Martelella
0	25	25	S	686597	Martelella sp. AD-3
0	7	7	S	1486262	Martelella endophytica
0	7	0	G	414371	Aureimonas
0	7	7	S	1349819	Aureimonas sp. AU20
0	24	2	F	45404	Beijerinckiaceae
0	18	0	G	28209	Chelatococcus
0	18	18	S	1702325	Chelatococcus sp. CO-6
0	2	0	G	532	Beijerinckia
0	2	0	S	533	Beijerinckia indica
0	2	0	-	31994	Beijerinckia indica subsp. indica
0	2	2	-	395963	Beijerinckia indica subsp. indica ATCC 9039
0	2	0	G	120652	Methylocella
0	2	0	S	199596	Methylocella silvestris
0	2	2	-	395965	Methylocella silvestris BL2
0	7	0	F	31993	Methylocystaceae
0	7	0	G	133	Methylocystis
0	7	7	S	187303	Methylocystis sp. SC2
0	1	0	F	772	Bartonellaceae
0	1	0	G	773	Bartonella
0	1	1	S	1318743	Candidatus Bartonella ancashi
0.04	4214	238	O	204457	Sphingomonadales
0.04	3853	553	F	41297	Sphingomonadaceae
0.02	2436	912	G	165697	Sphingopyxis
0.01	673	673	S	33050	Sphingopyxis macrogoltabida
0	314	314	S	1515612	Sphingopyxis fribergensis
0	228	0	S	33052	Sphingopyxis terrae
0	228	228	-	1219058	Sphingopyxis terrae NBRC 15098
0	200	0	S	117207	Sphingopyxis alaskensis
0	200	200	-	317655	Sphingopyxis alaskensis RB2256
0	109	109	S	292913	Sphingopyxis sp. 113P3
0	300	122	G	165695	Sphingobium
0	61	61	S	1332080	Sphingobium baderi
0	45	45	S	627192	Sphingobium sp. SYK-6
0	23	0	S	332056	Sphingobium japonicum
0	23	23	-	452662	Sphingobium japonicum UT26S
0	22	22	S	407020	Sphingobium sp. MI1205
0	20	20	S	484429	Sphingobium sp. YBL2
0	7	0	S	46429	Sphingobium chlorophenolicum
0	7	7	-	690566	Sphingobium chlorophenolicum L-1
0	287	56	G	13687	Sphingomonas
0	76	76	S	745310	Sphingomonas sp. MM-1
0	66	0	S	397260	Sphingomonas sanxanigenens
0	66	66	-	1123269	Sphingomonas sanxanigenens DSM 19645 = NX02
0	44	0	S	160791	Sphingomonas wittichii
0	44	44	-	392499	Sphingomonas wittichii RW1
0	28	28	S	1609977	Sphingomonas hengshuiensis
0	17	17	S	1549858	Sphingomonas taxi
0	219	45	G	165696	Novosphingobium
0	78	0	S	48935	Novosphingobium aromaticivorans
0	78	78	-	279238	Novosphingobium aromaticivorans DSM 12444
0	59	59	S	702113	Novosphingobium sp. PP1Y
0	37	0	S	205844	Novosphingobium pentaromativorans
0	37	37	-	1088721	Novosphingobium pentaromativorans US6-1
0	43	0	G	541	Zymomonas
0	43	0	S	542	Zymomonas mobilis
0	42	0	-	120045	Zymomonas mobilis subsp. mobilis
0	36	36	-	622759	Zymomonas mobilis subsp. mobilis NCIMB 11163
0	6	6	-	264203	Zymomonas mobilis subsp. mobilis ZM4 = ATCC 31821
0	1	0	-	120044	Zymomonas mobilis subsp. pomaceae
0	1	1	-	579138	Zymomonas mobilis subsp. pomaceae ATCC 29192
0	15	0	G	72173	Citromicrobium
0	15	15	S	1634516	Citromicrobium sp. JL477
0	123	27	F	335929	Erythrobacteraceae
0	42	6	G	361177	Altererythrobacter
0	16	16	S	1267766	Altererythrobacter atlanticus
0	13	13	S	361183	Altererythrobacter epoxidivorans
0	7	7	S	543877	Altererythrobacter marensis
0	34	0	G	1295327	Croceicoccus
0	34	34	S	1348774	Croceicoccus naphthovorans
0	20	0	G	1041	Erythrobacter
0	12	0	S	39960	Erythrobacter litoralis
0	12	12	-	314225	Erythrobacter litoralis HTCC2594
0	8	8	S	1648404	Erythrobacter atlanticus
0.02	2198	0	O	204458	Caulobacterales
0.02	2198	312	F	76892	Caulobacteraceae
0.01	946	171	G	41275	Brevundimonas
0.01	552	552	S	1532555	Brevundimonas sp. DS20
0	223	0	S	74313	Brevundimonas subvibrioides
0	223	223	-	633149	Brevundimonas subvibrioides ATCC 15264
0.01	747	263	G	75	Caulobacter
0	222	0	S	88688	Caulobacter segnis
0	222	222	-	509190	Caulobacter segnis ATCC 21756
0	109	0	S	155892	Caulobacter vibrioides
0	109	109	-	190650	Caulobacter crescentus CB15
0	80	80	S	366602	Caulobacter sp. K31
0	73	73	S	69395	Caulobacter henricii
0	181	0	G	20	Phenylobacterium
0	181	0	S	284016	Phenylobacterium zucineum
0	181	181	-	450851	Phenylobacterium zucineum HLK1
0	12	0	G	76890	Asticcacaulis
0	12	0	S	78587	Asticcacaulis excentricus
0	12	12	-	573065	Asticcacaulis excentricus CB 48
0.02	1836	8	O	204455	Rhodobacterales
0.02	1799	803	F	31989	Rhodobacteraceae
0	468	58	G	265	Paracoccus
0	318	0	S	266	Paracoccus denitrificans
0	318	318	-	318586	Paracoccus denitrificans PD1222
0	92	0	S	34003	Paracoccus aminophilus
0	92	92	-	1367847	Paracoccus aminophilus JCM 7686
0	243	40	G	1060	Rhodobacter
0	113	66	S	1063	Rhodobacter sphaeroides
0	33	33	-	349102	Rhodobacter sphaeroides ATCC 17025
0	6	6	-	349101	Rhodobacter sphaeroides ATCC 17029
0	5	5	-	557760	Rhodobacter sphaeroides KD131
0	3	3	-	992186	Rhodobacter sphaeroides WS8N
0	90	0	S	1061	Rhodobacter capsulatus
0	90	90	-	272942	Rhodobacter capsulatus SB 1003
0	55	0	G	875170	Celeribacter
0	51	51	S	1208324	Celeribacter indicus
0	4	4	S	1397108	Celeribacter marinus
0	31	0	G	1609958	Confluentimicrobium
0	31	31	S	1609966	Confluentimicrobium sp. EMB200-NS6
0	27	2	G	97050	Ruegeria
0	22	0	S	89184	Ruegeria pomeroyi
0	22	22	-	246200	Ruegeria pomeroyi DSS-3
0	3	3	S	292414	Ruegeria sp. TM1040
0	26	0	G	92944	Ketogulonicigenium
0	26	26	S	92945	Ketogulonicigenium vulgare
0	23	0	G	227873	Pannonibacter
0	23	23	S	121719	Pannonibacter phragmitetus
0	23	0	G	367771	Marinovum
0	23	0	S	42444	Marinovum algicola
0	23	23	-	988812	Marinovum algicola DG 898
0	21	0	G	34008	Rhodovulum
0	21	21	S	35806	Rhodovulum sulfidophilum
0	16	0	G	191028	Leisingera
0	16	0	S	133924	Leisingera methylohalidivorans
0	16	16	-	999552	Leisingera methylohalidivorans DSM 14336
0	12	0	G	309512	Dinoroseobacter
0	12	0	S	215813	Dinoroseobacter shibae
0	12	12	-	398580	Dinoroseobacter shibae DFL 12 = DSM 16493
0	10	0	G	159345	Roseibacterium
0	10	0	S	159346	Roseibacterium elongatum
0	10	10	-	1294273	Roseibacterium elongatum DSM 19469
0	10	5	G	302485	Phaeobacter
0	3	0	S	60890	Phaeobacter gallaeciensis
0	3	3	-	1423144	Phaeobacter gallaeciensis DSM 26640
0	2	0	S	221822	Phaeobacter inhibens
0	2	2	-	391619	Phaeobacter inhibens DSM 17395
0	7	3	G	53945	Octadecabacter
0	2	0	S	53946	Octadecabacter arcticus
0	2	2	-	391616	Octadecabacter arcticus 238
0	2	0	S	1217908	Octadecabacter antarcticus
0	2	2	-	391626	Octadecabacter antarcticus 307
0	7	0	G	478070	Labrenzia
0	7	7	S	1674922	Labrenzia sp. CP4
0	6	1	G	2433	Roseobacter
0	3	0	S	2434	Roseobacter denitrificans
0	3	3	-	375451	Roseobacter denitrificans OCh 114
0	2	0	S	42443	Roseobacter litoralis
0	2	2	-	391595	Roseobacter litoralis Och 149
0	5	0	G	1579315	Halocynthiibacter
0	5	5	S	1579316	Halocynthiibacter arcticus
0	3	0	G	188905	Jannaschia
0	3	3	S	290400	Jannaschia sp. CCS1
0	3	0	G	1284657	Planktomarina
0	3	0	S	1284658	Planktomarina temperata
0	3	3	-	666509	Planktomarina temperata RCA23
0	29	3	F	69657	Hyphomonadaceae
0	19	0	G	85	Hyphomonas
0	19	0	S	81032	Hyphomonas neptunium
0	19	19	-	228405	Hyphomonas neptunium ATCC 15444
0	5	0	G	2723	Hirschia
0	5	0	S	2724	Hirschia baltica
0	5	5	-	582402	Hirschia baltica ATCC 49814
0	2	0	G	74317	Maricaulis
0	2	0	S	74318	Maricaulis maris
0	2	2	-	394221	Maricaulis maris MCS10
0.01	959	53	O	204441	Rhodospirillales
0.01	805	116	F	41295	Rhodospirillaceae
0	276	72	G	191	Azospirillum
0	107	17	S	193	Azospirillum lipoferum
0	70	70	-	862719	Azospirillum lipoferum 4B
0	20	20	-	137722	Azospirillum sp. B510
0	65	65	S	192	Azospirillum brasilense
0	32	32	S	528244	Azospirillum thiophilum
0	205	33	G	13134	Magnetospirillum
0	88	0	S	55518	Magnetospirillum gryphiswaldense
0	88	0	-	431944	Magnetospirillum gryphiswaldense MSR-1
0	88	88	-	1430440	Magnetospirillum gryphiswaldense MSR-1 v2
0	84	0	S	84159	Magnetospirillum magneticum
0	84	84	-	342108	Magnetospirillum magneticum AMB-1
0	151	0	G	168934	Thalassospira
0	151	0	S	220697	Thalassospira xiamenensis
0	151	151	-	1123366	Thalassospira xiamenensis M-5 = DSM 17429
0	25	0	G	1081	Rhodospirillum
[truncated: 2,564 more rows]

## Sheet: CST62_taxonomy
	Counts at and below taxa	counts at Taxa	Taxa level	Kraken ID	Taxa
75.02	7484066	7484066	U	0	unclassified
24.98	2491948	2333	-	1	root
24.95	2488875	1485	-	131567	cellular organisms
24.84	2478397	36501	D	2	Bacteria
20.03	1997850	90682	P	1224	Proteobacteria
12.18	1215094	31656	C	1236	Gammaproteobacteria
7.06	704560	307	O	72274	Pseudomonadales
5.75	573357	907	F	468	Moraxellaceae
4	398648	27542	G	469	Acinetobacter
3.36	334872	0	S	40214	Acinetobacter johnsonii
3.36	334872	334872	-	1242245	Acinetobacter johnsonii XBB1
0.17	17001	2364	-	909768	Acinetobacter calcoaceticus/baumannii complex
0.12	11722	8779	S	470	Acinetobacter baumannii
0.01	767	767	-	1096996	Acinetobacter baumannii BJAB0715
0.01	587	587	-	1455315	Acinetobacter baumannii LAC-4
0.01	546	546	-	497978	Acinetobacter baumannii MDR-ZJ06
0	376	376	-	1400867	Acinetobacter baumannii ZW85-1
0	273	273	-	405416	Acinetobacter baumannii ACICU
0	154	154	-	509173	Acinetobacter baumannii AYE
0	119	119	-	480119	Acinetobacter baumannii AB0057
0	68	68	-	1401639	Acinetobacter baumannii NCGM 237
0	49	49	-	696749	Acinetobacter baumannii 1656-2
0	2	2	-	1100841	Acinetobacter baumannii TYTH-1
0	1	1	-	557600	Acinetobacter baumannii AB307-0294
0	1	1	-	945556	Acinetobacter baumannii D1279779
0.02	2407	2344	S	48296	Acinetobacter pittii
0	63	63	-	871585	Acinetobacter pittii PHEA-2
0.01	508	508	S	106654	Acinetobacter nosocomialis
0.15	15128	15128	S	1646498	Acinetobacter sp. TTH0-4
0.02	2480	2480	S	1324350	Acinetobacter equi
0.01	1076	1076	S	62977	Acinetobacter sp. ADP1
0.01	548	0	S	1148157	Acinetobacter oleivorans
0.01	548	548	-	436717	Acinetobacter oleivorans DR1
0	1	1	S	474	Acinetobacter glutaminasificans
1.66	165968	48	G	475	Moraxella
1.66	165847	0	-	46225	Moraxella
1.66	165845	165845	S	34062	Moraxella osloensis
0	1	1	S	478	Moraxella nonliquefaciens
0	1	1	S	479	Moraxella sp.
0	73	0	-	46226	Branhamella
0	73	72	S	480	Moraxella catarrhalis
0	1	1	-	1236608	Moraxella catarrhalis BBH18
0.08	7834	3588	G	497	Psychrobacter
0.01	918	918	S	261164	Psychrobacter alimentarius
0.01	873	873	S	349106	Psychrobacter sp. PRwf-1
0.01	809	809	S	571800	Psychrobacter sp. G
0.01	637	0	S	330922	Psychrobacter cryohalolentis
0.01	637	637	-	335284	Psychrobacter cryohalolentis K5
0.01	569	0	S	334543	Psychrobacter arcticus
0.01	569	569	-	259536	Psychrobacter arcticus 273-4
0	439	439	S	45610	Psychrobacter urativorans
0	1	1	S	498	Psychrobacter immobilis
1.31	130896	2508	F	135621	Pseudomonadaceae
1.28	127976	50326	G	286	Pseudomonas
0.52	51398	6020	-	136841	Pseudomonas aeruginosa group
0.25	24887	24887	S	43263	Pseudomonas alcaligenes
0.11	10679	10086	S	287	Pseudomonas aeruginosa
0	253	253	-	381754	Pseudomonas aeruginosa PA7
0	118	118	-	1400868	Pseudomonas aeruginosa VRFPA04
0	86	86	-	1089456	Pseudomonas aeruginosa NCGM2.S1
0	49	49	-	1411700	Pseudomonas aeruginosa DHS01
0	41	41	-	1448140	Pseudomonas aeruginosa YL84
0	20	20	-	388272	Pseudomonas aeruginosa PACS2
0	8	8	-	1427342	Pseudomonas aeruginosa SCV20265
0	6	6	-	1415629	Pseudomonas aeruginosa MTB-1
0	4	4	-	941193	Pseudomonas aeruginosa M18
0	4	4	-	1093787	Pseudomonas aeruginosa DK2
0	2	2	-	208964	Pseudomonas aeruginosa PAO1
0	1	1	-	1000561	Pseudomonas aeruginosa AES-1R
0	1	1	-	1280938	Pseudomonas aeruginosa B136-33
0.06	6119	0	-	1232139	Pseudomonas oleovorans/pseudoalcaligenes group
0.06	6119	6118	S	330	Pseudomonas pseudoalcaligenes
0	1	1	-	1182590	Pseudomonas pseudoalcaligenes CECT 5344
0.02	2399	1107	S	300	Pseudomonas mendocina
0.01	924	924	-	399739	Pseudomonas mendocina ymp
0	189	189	-	1001585	Pseudomonas mendocina NK-01
0	179	179	-	1225174	Pseudomonas mendocina S5.2
0.01	1033	0	S	53412	Pseudomonas resinovorans
0.01	1033	1033	-	1245471	Pseudomonas resinovorans NBRC 106553
0	261	261	S	53408	Pseudomonas citronellolis
0.11	10637	2363	-	136843	Pseudomonas fluorescens group
0.07	6696	4321	S	294	Pseudomonas fluorescens
0.01	913	913	-	1037911	Pseudomonas fluorescens A506
0.01	658	658	-	1221522	Pseudomonas fluorescens NCIMB 11764
0	368	368	-	205922	Pseudomonas fluorescens Pf0-1
0	263	263	-	216595	Pseudomonas fluorescens SBW25
0	113	113	-	1334632	Pseudomonas fluorescens PICF7
0	60	60	-	1114970	Pseudomonas fluorescens F113
0	491	491	S	47878	Pseudomonas azotoformans
0	488	0	S	75612	Pseudomonas mandelii
0	488	488	-	1147786	Pseudomonas mandelii JR-1
0	231	231	S	200450	Pseudomonas trivialis
0	221	149	S	380021	Pseudomonas protegens
0	34	34	-	1420599	Pseudomonas protegens Cab57
0	21	21	-	220664	Pseudomonas protegens Pf-5
0	17	17	-	1124983	Pseudomonas protegens CHA0
0	147	0	S	200451	Pseudomonas poae
0	147	147	-	1282356	Pseudomonas poae RE*1-1-14
0.06	5760	353	-	136846	Pseudomonas stutzeri group
0.04	4474	0	-	578833	Pseudomonas stutzeri subgroup
0.04	4474	1973	S	316	Pseudomonas stutzeri
0.01	893	893	-	379731	Pseudomonas stutzeri A1501
0	464	464	-	96563	Pseudomonas stutzeri ATCC 17588 = LMG 11199
0	386	386	-	1196835	Pseudomonas stutzeri CCUG 29243
0	295	295	-	644801	Pseudomonas stutzeri RCH2
0	235	235	-	996285	Pseudomonas stutzeri DSM 4166
0	228	228	-	1123519	Pseudomonas stutzeri DSM 10701
0.01	933	0	S	74829	Pseudomonas balearica
0.01	933	933	-	1123016	Pseudomonas balearica DSM 6083
0.04	4309	615	-	136845	Pseudomonas putida group
0.03	2779	1172	S	303	Pseudomonas putida
0.01	519	519	-	1211579	Pseudomonas putida NBRC 14164
0	340	340	-	1331671	Pseudomonas putida H8234
0	160	160	-	76869	Pseudomonas putida GB-1
0	127	127	-	1215088	Pseudomonas putida HB3267
0	101	101	-	390235	Pseudomonas putida W619
0	89	89	-	160488	Pseudomonas putida KT2440
0	84	84	-	1384061	Pseudomonas putida S13.1.2
0	75	75	-	231023	Pseudomonas putida ND6
0	52	52	-	351746	Pseudomonas putida F1
0	32	32	-	1215087	Pseudomonas putida S12
0	23	23	-	1042876	Pseudomonas putida S16
0	5	5	-	931281	Pseudomonas putida BIRD-1
0.01	554	0	S	47880	Pseudomonas fulva
0.01	554	554	-	743720	Pseudomonas fulva 12-X
0	107	106	S	76759	Pseudomonas monteilii
0	1	1	-	1435044	Pseudomonas monteilii SB3078
0	100	100	S	47885	Pseudomonas oryzihabitans
0	80	0	S	78327	Pseudomonas mosselii
0	80	80	-	1388763	Pseudomonas mosselii SJ10
0	74	74	S	70775	Pseudomonas plecoglossicida
0.01	971	26	-	136842	Pseudomonas chlororaphis group
0	482	440	S	587753	Pseudomonas chlororaphis
0	41	41	-	86192	Pseudomonas chlororaphis subsp. aurantiaca
0	1	1	-	333	Pseudomonas chlororaphis subsp. chlororaphis
0	463	463	S	296	Pseudomonas fragi
0.01	929	375	-	136849	Pseudomonas syringae group
0	349	0	-	251695	Pseudomonas syringae group genomosp. 1
0	349	140	S	317	Pseudomonas syringae
0	59	59	-	1357279	Pseudomonas syringae CC1557
0	50	0	-	264449	Pseudomonas syringae group pathovars incertae sedis
0	50	0	-	103796	Pseudomonas syringae pv. actinidiae
0	50	50	-	1095103	Pseudomonas syringae pv. actinidiae ICMP 18884
0	42	20	-	321	Pseudomonas syringae pv. syringae
0	11	11	-	1324932	Pseudomonas syringae pv. syringae HS191
0	8	8	-	1324931	Pseudomonas syringae pv. syringae B301D
0	3	3	-	205918	Pseudomonas syringae pv. syringae B728a
0	40	40	-	199201	Pseudomonas syringae pv. lapsa
0	18	18	-	1332075	Pseudomonas syringae UMAF0158
0	88	0	S	36746	Pseudomonas cichorii
0	88	88	-	1441629	Pseudomonas cichorii JBC1
0	62	0	S	251701	Pseudomonas syringae group genomosp. 3
0	62	0	-	323	Pseudomonas syringae pv. tomato
0	62	62	-	223283	[Pseudomonas syringae] pv. tomato str. DC3000
0	55	0	-	251698	Pseudomonas syringae group genomosp. 2
0	54	0	S	29438	Pseudomonas savastanoi
0	54	0	-	319	Pseudomonas savastanoi pv. phaseolicola
0	54	54	-	264730	Pseudomonas savastanoi pv. phaseolicola 1448A
0	1	0	S	47877	Pseudomonas amygdali
0	1	1	-	322	Pseudomonas amygdali pv. tabaci
0.01	515	0	-	136844	Pseudomonas pertucinogena group
0.01	515	0	S	43306	Pseudomonas denitrificans
0.01	515	515	-	1294143	Pseudomonas denitrificans ATCC 13867
0	438	438	S	1415630	Pseudomonas sp. TKP
0	429	429	S	237609	Pseudomonas alkylphenolia
0	358	358	S	1788301	Pseudomonas sp. L10.10
0	242	0	S	65741	Pseudomonas knackmussii
0	242	242	-	1301098	Pseudomonas knackmussii B13
0	211	211	S	1499686	Pseudomonas sp. 20_BN
0	203	203	S	1283291	Pseudomonas sp. URMO17WK12:I11
0	180	180	S	69328	Pseudomonas sp. VLB120
0	172	172	S	1028989	Pseudomonas sp. StFLB209
0	159	159	S	1207075	Pseudomonas sp. UW4
0	132	123	S	930166	Pseudomonas brassicacearum
0	9	0	-	86264	Pseudomonas brassicacearum subsp. brassicacearum
0	9	9	-	994484	Pseudomonas brassicacearum subsp. brassicacearum NFM421
0	111	111	S	216142	Pseudomonas rhizosphaerae
0	107	107	S	157782	Pseudomonas parafulva
0	93	93	S	1611770	Pseudomonas sp. MRSN12121
0	88	0	S	312306	Pseudomonas entomophila
0	88	88	-	384676	Pseudomonas entomophila L48
0	69	69	S	157783	Pseudomonas cremoricolorata
0	42	42	S	1649877	Pseudomonas sp. CCOS 191
0	37	37	S	1500687	Pseudomonas sp. St29
0	30	30	S	1259844	Pseudomonas sp. FGI182
0	30	30	S	1500686	Pseudomonas sp. Os17
0	363	0	-	351	Azotobacter group
0	363	84	G	352	Azotobacter
0	183	0	S	353	Azotobacter chroococcum
0	183	183	-	1328314	Azotobacter chroococcum NCIMB 8003
0	96	96	S	354	Azotobacter vinelandii
0	49	0	G	1849530	Oblitimonas
0	49	49	S	1697053	Oblitimonas alkaliphila
4.04	403277	0	O	135624	Aeromonadales
4.04	403277	486	F	84642	Aeromonadaceae
3.86	385449	19942	G	642	Aeromonas
1.91	190194	25927	S	644	Aeromonas hydrophila
1.58	157458	157458	-	1354302	Aeromonas hydrophila 4AK4
0.05	4575	4575	-	1448139	Aeromonas hydrophila YL17
0.02	1740	0	-	196023	Aeromonas hydrophila subsp. hydrophila
0.02	1740	1740	-	380703	Aeromonas hydrophila subsp. hydrophila ATCC 7966
0	471	471	-	1416915	Aeromonas hydrophila NJ-35
0	23	23	-	1419584	Aeromonas hydrophila J-1
1.16	115414	0	S	651	Aeromonas media
1.16	115414	115414	-	1208104	Aeromonas media WS
0.41	41364	0	S	645	Aeromonas salmonicida
0.41	41364	0	-	29491	Aeromonas salmonicida subsp. salmonicida
0.41	41364	41364	-	382245	Aeromonas salmonicida subsp. salmonicida A449
0.18	17655	0	S	654	Aeromonas veronii
0.18	17655	17655	-	998088	Aeromonas veronii B565
0.01	880	880	S	652	Aeromonas schubertii
0.17	17246	0	G	43947	Tolumonas
0.17	17246	0	S	43948	Tolumonas auensis
0.17	17246	17246	-	595494	Tolumonas auensis DSM 9187
0	96	0	G	129577	Oceanimonas
0	96	96	S	511062	Oceanimonas sp. GK1
0.42	41843	0	O	91347	Enterobacteriales
0.42	41843	9303	F	543	Enterobacteriaceae
0.11	11063	1030	G	570	Klebsiella
0.05	5151	4903	S	571	Klebsiella oxytoca
0	125	125	-	1191061	Klebsiella oxytoca E718
0	99	99	-	1333852	Klebsiella oxytoca KONIH1
0	20	20	-	1006551	Klebsiella oxytoca KCTC 1686
0	4	4	-	1308980	Klebsiella oxytoca HKOPL1
0.04	4465	3198	S	573	Klebsiella pneumoniae
0.01	1151	188	-	72407	Klebsiella pneumoniae subsp. pneumoniae
0.01	793	793	-	1123862	Klebsiella pneumoniae subsp. pneumoniae Kp13
0	143	143	-	1328324	Klebsiella pneumoniae subsp. pneumoniae KPNIH27
0	12	12	-	272620	Klebsiella pneumoniae subsp. pneumoniae MGH 78578
0	8	8	-	1125630	Klebsiella pneumoniae subsp. pneumoniae HS11286
0	5	5	-	1392499	Klebsiella pneumoniae subsp. pneumoniae 1158
0	2	2	-	1406314	Klebsiella pneumoniae subsp. pneumoniae PittNDM01
0	66	66	-	507522	Klebsiella pneumoniae 342
0	30	30	-	1365186	Klebsiella pneumoniae KP-1
0	9	9	-	1049565	Klebsiella pneumoniae KCTC 2242
0	8	8	-	1380908	Klebsiella pneumoniae JM45
0	2	2	-	1284798	Klebsiella pneumoniae DMC1097
0	1	1	-	1284802	Klebsiella pneumoniae UHKPC33
0	231	200	S	244366	Klebsiella variicola
0	31	31	-	640131	Klebsiella variicola At-22
0	125	125	S	1463165	Klebsiella quasipneumoniae
0	58	58	S	1134687	Klebsiella michiganensis
0	3	3	S	1715259	Klebsiella sp. G5
0.06	5674	392	G	547	Enterobacter
0.05	4552	585	-	354276	Enterobacter cloacae complex
0.02	2225	1864	S	61645	Enterobacter asburiae
0	313	313	-	640513	Enterobacter asburiae LF7a
0	48	48	-	1421338	Enterobacter asburiae L1
0.02	1737	1498	S	550	Enterobacter cloacae
0	146	0	-	336306	Enterobacter cloacae subsp. cloacae
0	113	113	-	1211025	Enterobacter cloacae subsp. cloacae ENHKU01
0	33	33	-	716541	Enterobacter cloacae subsp. cloacae ATCC 13047
0	41	41	-	1354030	Enterobacter cloacae P101
0	33	33	-	1045856	Enterobacter cloacae EcWSU1
0	18	0	-	69219	Enterobacter cloacae subsp. dissolvens
0	18	18	-	1104326	Enterobacter cloacae subsp. dissolvens SDM
0	1	1	-	1333850	Enterobacter cloacae ECNIH2
0	5	0	S	1334193	Enterobacter lignolyticus
0	5	5	-	701347	Enterobacter lignolyticus SCF1
0	405	405	S	399742	Enterobacter sp. 638
0	185	185	S	1560339	Enterobacter sp. E20
0	76	61	S	548	Enterobacter aerogenes
0	15	15	-	1028307	Enterobacter aerogenes KCTC 2190
0	41	41	S	1166130	Enterobacter sp. R4-368
0	23	23	S	1692238	Enterobacter sp. FY-07
0.03	3447	178	G	629	Yersinia
0.03	2844	2844	S	631	Yersinia intermedia
0	256	166	S	630	Yersinia enterocolitica
0	78	0	-	34053	Yersinia enterocolitica (type O:5)
0	78	78	-	1262462	Yersinia enterocolitica (type O:5) str. YE53/03
0	9	0	-	150052	Yersinia enterocolitica subsp. enterocolitica
0	9	9	-	393305	Yersinia enterocolitica subsp. enterocolitica 8081
0	3	0	-	150053	Yersinia enterocolitica subsp. palearctica
0	3	3	-	930944	Yersinia enterocolitica subsp. palearctica Y11
0	67	67	S	29485	Yersinia rohdei
0	54	11	-	1649845	Yersinia pseudotuberculosis complex
0	24	16	S	633	Yersinia pseudotuberculosis
0	5	5	-	502800	Yersinia pseudotuberculosis YPIII
0	1	0	-	109458	Yersinia pseudotuberculosis (type O:1b)
0	1	1	-	748672	Yersinia pseudotuberculosis str. PA3606
0	1	1	-	349747	Yersinia pseudotuberculosis IP 31758
0	1	1	-	502801	Yersinia pseudotuberculosis PB1/+
0	13	11	S	632	Yersinia pestis
0	1	1	-	360102	Yersinia pestis Antiqua
0	1	0	-	1234659	Yersinia pestis subsp. microtus
0	1	1	-	229193	Yersinia pestis biovar Microtus str. 91001
0	6	6	S	367190	Yersinia similis
0	24	24	S	263819	Yersinia aleksiciae
0	16	16	S	29486	Yersinia ruckeri
0	8	0	S	29483	Yersinia aldovae
0	8	8	-	1453495	Yersinia aldovae 670-83
0.03	3237	318	G	544	Citrobacter
0.02	2419	0	-	1344959	Citrobacter freundii complex
0.02	2419	2180	S	546	Citrobacter freundii
0	239	239	-	1333848	Citrobacter freundii CFNIH1
0	243	101	S	35703	Citrobacter amalonaticus
0	142	142	-	1261127	Citrobacter amalonaticus Y19
0	204	204	S	1702170	Citrobacter sp. FDAARGOS_156
0	29	0	S	545	Citrobacter koseri
0	29	29	-	290338	Citrobacter koseri ATCC BAA-895
0	24	0	S	67825	Citrobacter rodentium
0	24	24	-	637910	Citrobacter rodentium ICC168
0.03	3184	78	G	561	Escherichia
0.03	3074	2623	S	562	Escherichia coli
0	123	123	-	910348	Escherichia coli P12b
0	42	0	-	861906	Escherichia coli O44:H18
0	42	42	-	216592	Escherichia coli 042
0	37	37	-	745156	Escherichia coli 1303
0	26	26	-	941323	Escherichia coli VR50
0	22	22	-	1001989	Escherichia coli PCN033
0	22	22	-	1358422	Escherichia coli PCN061
0	19	19	-	316401	Escherichia coli ETEC H10407
0	19	19	-	362663	Escherichia coli 536
0	13	13	-	696406	Escherichia coli UMNK88
0	12	12	-	439855	Escherichia coli SMS-3-5
0	11	0	-	1603259	Escherichia coli O139:H28
0	11	11	-	331111	Escherichia coli O139:H28 str. E24377A
0	9	0	-	498388	Escherichia coli C
0	9	9	-	481805	Escherichia coli ATCC 8739
0	9	9	-	1078034	Escherichia coli O145:H28
0	8	8	-	409438	Escherichia coli SE11
0	7	7	-	585034	Escherichia coli IAI1
0	6	0	-	168807	Escherichia coli O127:H6
0	6	6	-	574521	Escherichia coli O127:H6 str. E2348/69
0	5	0	-	376725	Escherichia coli O103:H2
0	5	5	-	585395	Escherichia coli O103:H2 str. 12009
0	5	5	-	930406	Escherichia coli O157:H16
0	5	5	-	1355101	Escherichia coli JJ1887
0	4	3	-	83333	Escherichia coli K-12
0	1	1	-	511145	Escherichia coli str. K-12 substr. MG1655
0	4	0	-	168927	Escherichia coli O111:H-
0	4	4	-	585396	Escherichia coli O111:H- str. 11128
0	4	0	-	244320	Escherichia coli O55:H7
0	3	3	-	1048689	Escherichia coli O55:H7 str. RM12579
0	1	1	-	701177	Escherichia coli O55:H7 str. CB9615
0	4	4	-	1441627	Escherichia coli str. Sanji
0	3	0	-	244319	Escherichia coli O26:H11
0	3	3	-	573235	Escherichia coli O26:H11 str. 11368
0	3	3	-	331112	Escherichia coli HS
0	3	3	-	655817	Escherichia coli ABU 83972
0	3	3	-	758831	Escherichia coli ECC-1470
0	3	3	-	1050617	Escherichia coli UMNF18
0	3	3	-	1329907	Escherichia coli APEC IMT5155
0	2	2	-	316435	Escherichia coli Nissle 1917
0	2	2	-	585057	Escherichia coli IAI39
0	2	2	-	1033813	Escherichia coli NA114
0	2	0	-	1072458	Escherichia coli O7:K1
0	2	2	-	1072459	Escherichia coli O7:K1 str. CE10
0	2	2	-	1311757	Escherichia coli ACN001
0	1	0	-	37762	Escherichia coli B
0	1	1	-	413997	Escherichia coli B str. REL606
0	1	1	-	405955	Escherichia coli APEC O1
0	1	1	-	431946	Escherichia coli SE15
0	1	1	-	439184	Escherichia coli RS218
0	1	0	-	685037	Escherichia coli O83:H1
0	1	1	-	685038	Escherichia coli O83:H1 str. NRG 857C
0	1	1	-	869729	Escherichia coli UM146
0	1	1	-	1382700	Escherichia coli PMV-1
0	22	0	S	564	Escherichia fergusonii
0	22	22	-	585054	Escherichia fergusonii ATCC 35469
0	10	7	S	208962	Escherichia albertii
0	3	3	-	1440052	Escherichia albertii KF1
0.02	1885	0	G	160674	Raoultella
0.02	1885	590	S	54291	Raoultella ornithinolytica
0.01	1295	1295	-	1286170	Raoultella ornithinolytica B6
0.01	1409	217	G	613	Serratia
0.01	562	562	S	47917	Serratia fonticola
0	309	228	S	615	Serratia marcescens
0	50	50	-	1334564	Serratia marcescens SM39
0	23	0	-	211759	Serratia marcescens subsp. marcescens
0	23	23	-	273526	Serratia marcescens subsp. marcescens Db11
0	5	5	-	1249634	Serratia marcescens FGI94
0	3	3	-	435998	Serratia marcescens WW4
0	130	95	S	82996	Serratia plymuthica
0	22	22	-	682634	Serratia plymuthica 4Rx13
0	7	7	-	1348660	Serratia plymuthica S13
0	6	6	-	1006598	Serratia plymuthica RVH1
0	124	94	S	614	Serratia liquefaciens
0	30	30	-	1346614	Serratia liquefaciens ATCC 27592
0	53	0	S	28151	Serratia proteamaculans
0	53	53	-	399741	Serratia proteamaculans 568
0	8	8	S	61652	Serratia rubidaea
0	6	6	S	488142	Serratia sp. SCBI
0	447	11	G	590	Salmonella
0	423	24	S	28901	Salmonella enterica
0	384	47	-	59201	Salmonella enterica subsp. enterica
0	205	0	-	189201	Salmonella enterica subsp. enterica serovar Cubana
0	205	205	-	1271863	Salmonella enterica subsp. enterica serovar Cubana str. CFSAN002050
0	87	46	-	90371	Salmonella enterica subsp. enterica serovar Typhimurium
0	28	0	-	1620419	Salmonella enterica subsp. enterica serovar Typhimurium var. 5-
0	28	28	-	1271862	Salmonella enterica subsp. enterica serovar Typhimurium var. 5- str. CFSAN001921
0	7	7	-	1171376	Salmonella enterica subsp. enterica serovar Typhimurium str. U288
0	4	4	-	718274	Salmonella enterica subsp. enterica serovar Typhimurium str. T000240
0	2	2	-	996633	Salmonella enterica subsp. enterica serovar Typhimurium str. L-3553
0	8	3	-	58712	Salmonella enterica subsp. enterica serovar Anatum
0	4	4	-	1454593	Salmonella enterica subsp. enterica serovar Anatum str. USDA-ARS-USMARC-1765
0	1	1	-	1454586	Salmonella enterica subsp. enterica serovar Anatum str. USDA-ARS-USMARC-1736
0	7	0	-	340190	Salmonella enterica subsp. enterica serovar Schwarzengrund
0	7	7	-	439843	Salmonella enterica subsp. enterica serovar Schwarzengrund str. CVM19633
0	4	4	-	108619	Salmonella enterica subsp. enterica serovar Newport
0	4	4	-	143221	Salmonella enterica subsp. enterica serovar Tennessee
0	3	2	-	90370	Salmonella enterica subsp. enterica serovar Typhi
0	1	1	-	1132507	Salmonella enterica subsp. enterica serovar Typhi str. P-stx-12
0	3	3	-	149539	Salmonella enterica subsp. enterica serovar Enteritidis
0	3	0	-	363569	Salmonella enterica subsp. enterica serovar Javiana
0	3	3	-	1267753	Salmonella enterica subsp. enterica serovar Javiana str. CFSAN001992
0	2	1	-	611	Salmonella enterica subsp. enterica serovar Heidelberg
0	1	1	-	1124936	Salmonella enterica subsp. enterica serovar Heidelberg str. 41578
0	2	2	-	57743	Salmonella enterica subsp. enterica serovar Weltevreden
0	2	0	-	119912	Salmonella enterica subsp. enterica serovar Choleraesuis
0	1	1	-	321314	Salmonella enterica subsp. enterica serovar Choleraesuis str. SC-B67
0	1	1	-	938142	Salmonella enterica subsp. enterica serovar Choleraesuis str. ATCC 10708
0	1	0	-	600	Salmonella enterica subsp. enterica serovar Thompson
0	1	1	-	935705	Salmonella enterica subsp. enterica serovar Thompson str. ATCC 8391
0	1	1	-	28150	Salmonella enterica subsp. enterica serovar Senftenberg
0	1	0	-	29472	Salmonella enterica subsp. enterica serovar Panama
0	1	1	-	1124961	Salmonella enterica subsp. enterica serovar Panama str. ATCC 7378
0	1	1	-	115981	Salmonella enterica subsp. enterica serovar Montevideo
0	1	0	-	181798	Salmonella enterica subsp. enterica serovar Sloterdijk
0	1	1	-	938141	Salmonella enterica subsp. enterica serovar Sloterdijk str. ATCC 15791
0	1	0	-	340188	Salmonella enterica subsp. enterica serovar Cerro
0	1	1	-	1410916	Salmonella enterica subsp. enterica serovar Cerro str. CFSAN001588
0	1	0	-	440524	Salmonella enterica subsp. enterica serovar 4,[5],12:i:-
0	1	1	-	866913	Salmonella enterica subsp. enterica serovar 4,[5],12:i:- str. 08-1736
0	15	9	-	59203	Salmonella enterica subsp. arizonae
0	4	0	-	41515	Salmonella enterica subsp. arizonae serovar 62:z36:-
0	4	4	-	1386967	Salmonella enterica subsp. arizonae serovar 62:z36:- str. RKS2983
0	2	2	-	41514	Salmonella enterica subsp. arizonae serovar 62:z4,z23:-
0	13	6	S	54736	Salmonella bongori
0	6	6	-	1197719	Salmonella bongori N268-08
0	1	1	-	218493	Salmonella bongori NCTC 12419
0	334	12	G	635	Edwardsiella
0	144	139	S	636	Edwardsiella tarda
0	4	4	-	498217	Edwardsiella tarda EIB202
0	1	1	-	718251	Edwardsiella tarda FL6-60
0	98	0	S	1821960	Edwardsiella anguillarum
0	98	98	-	667120	Edwardsiella anguillarum ET080813
0	78	0	S	67780	Edwardsiella ictaluri
0	78	78	-	634503	Edwardsiella ictaluri 93-146
0	1	0	S	1263550	Edwardsiella piscicida
0	1	1	-	1288122	Edwardsiella piscicida C07-087
0	1	1	S	1578828	Edwardsiella sp. EA181011
0	243	0	G	579	Kluyvera
0	243	243	S	61648	Kluyvera intermedia
0	234	110	G	53335	Pantoea
0	37	0	S	470934	Pantoea vagans
0	37	37	-	712898	Pantoea vagans C9-1
0	27	0	-	1654067	Pantoea agglomerans group
0	27	27	S	549	Pantoea agglomerans
0	24	24	S	1484157	Pantoea sp. PSNIH2
0	11	11	S	592316	Pantoea sp. At-9b
0	11	11	S	1484158	Pantoea sp. PSNIH1
0	8	8	S	1076550	Pantoea rwandensis
0	6	5	S	553	Pantoea ananatis
0	1	1	-	1123863	Pantoea ananatis LMG 5342
0	199	47	G	413496	Cronobacter
0	130	115	S	28141	Cronobacter sakazakii
0	7	7	-	956149	Cronobacter sakazakii SP291
0	5	5	-	290339	Cronobacter sakazakii ATCC BAA-894
0	2	2	-	1401659	Cronobacter sakazakii CMCC 45402
0	1	1	-	1138308	Cronobacter sakazakii ES15
0	5	0	S	413497	Cronobacter dublinensis
0	5	0	-	413498	Cronobacter dublinensis subsp. dublinensis
0	5	5	-	1159554	Cronobacter dublinensis subsp. dublinensis LMG 23823
0	5	0	S	1163710	Cronobacter condimenti
0	5	5	-	1073999	Cronobacter condimenti 1330
0	4	0	S	413502	Cronobacter turicensis
0	4	4	-	693216	Cronobacter turicensis z3032
0	3	0	S	413501	Cronobacter muytjensii
0	3	3	-	1159613	Cronobacter muytjensii ATCC 51329
0	3	0	S	535744	Cronobacter universalis
0	3	3	-	1074000	Cronobacter universalis NCTC 9529
0	2	0	S	413503	Cronobacter malonaticus
0	2	2	-	1159491	Cronobacter malonaticus LMG 23826
0	166	0	G	83654	Leclercia
0	166	166	S	83655	Leclercia adecarboxylata
0	137	1	G	620	Shigella
0	119	2	S	623	Shigella flexneri
0	116	116	-	1617964	Shigella flexneri 4c
0	1	1	-	591020	Shigella flexneri 2002017
0	8	7	S	621	Shigella boydii
0	1	1	-	344609	Shigella boydii CDC 3083-94
0	7	6	S	624	Shigella sonnei
0	1	1	-	216599	Shigella sonnei 53G
0	2	0	S	622	Shigella dysenteriae
0	2	2	-	300267	Shigella dysenteriae Sd197
0	125	100	G	34037	Rahnella
0	14	14	S	741091	Rahnella sp. Y9602
0	11	0	S	34038	Rahnella aquatilis
0	11	11	-	1151116	Rahnella aquatilis HX2
0	103	0	-	191675	unclassified Enterobacteriaceae
0	100	0	-	36866	unclassified Enterobacteriaceae (miscellaneous)
0	78	78	S	693444	Enterobacteriaceae bacterium strain FGI 57
0	22	22	S	891974	Plautia stali symbiont
0	3	0	-	84563	ant, tsetse, mealybug, aphid, etc. endosymbionts
0	2	0	G	1682492	Candidatus Tachikawaea
0	2	2	S	1410383	Candidatus Tachikawaea gelatinosa
0	1	0	-	84564	ant endosymbionts
0	1	0	G	203804	Candidatus Blochmannia
0	1	0	-	711328	unclassified Candidatus Blochmannia endosymbionts
0	1	1	S	1505597	Blochmannia endosymbiont of Camponotus (Colobopsis) obliquus
0	74	0	G	581	Morganella
0	74	58	S	582	Morganella morganii
0	16	0	-	180434	Morganella morganii subsp. morganii
0	16	16	-	1124991	Morganella morganii subsp. morganii KT
0	69	6	G	122277	Pectobacterium
0	42	41	S	29471	Pectobacterium atrosepticum
0	1	1	-	218491	Pectobacterium atrosepticum SCRI1043
0	16	0	S	554	Pectobacterium carotovorum
0	16	1	-	555	Pectobacterium carotovorum subsp. carotovorum
0	11	11	-	1218933	Pectobacterium carotovorum subsp. carotovorum PCC21
0	4	4	-	561230	Pectobacterium carotovorum subsp. carotovorum PC1
0	4	0	S	55208	Pectobacterium wasabiae
0	4	4	-	561231	Pectobacterium wasabiae WPP163
0	1	1	S	1166016	Pectobacterium sp. SCC3193
0	68	0	G	586	Providencia
0	68	51	S	588	Providencia stuartii
0	17	17	-	1157951	Providencia stuartii MRSN 2154
0	61	7	G	583	Proteus
0	54	1	S	584	Proteus mirabilis
0	52	52	-	529507	Proteus mirabilis HI4320
0	1	1	-	1266738	Proteus mirabilis BB2000
0	56	16	G	551	Erwinia
0	20	0	S	338565	Erwinia tasmaniensis
0	20	20	-	465817	Erwinia tasmaniensis Et1/99
0	12	0	S	182337	Erwinia billingiae
0	12	12	-	634500	Erwinia billingiae Eb661
0	3	0	S	79967	Erwinia pyrifoliae
0	3	3	-	634499	Erwinia pyrifoliae Ep1/96
0	3	3	S	215689	Erwinia sp. Ejp617
0	2	2	S	552	Erwinia amylovora
0	52	0	G	568	Hafnia
0	52	24	S	569	Hafnia alvei
0	28	28	-	1453496	Hafnia alvei FB1
0	47	0	G	158483	Cedecea
0	47	47	S	158822	Cedecea neteri
0	38	0	G	1330546	Pluralibacter
0	38	38	S	61647	Pluralibacter gergoviae
0	36	0	G	82984	Pragia
0	36	36	S	82985	Pragia fontium
0	30	2	G	204037	Dickeya
0	21	9	S	204042	Dickeya zeae
0	7	7	-	590409	Dickeya zeae Ech586
0	5	5	-	1427366	Dickeya zeae EC1
0	7	0	S	204038	Dickeya dadantii
0	7	7	-	198628	Dickeya dadantii 3937
0	29	0	G	82982	Obesumbacterium
0	29	29	S	82983	Obesumbacterium proteus
0	26	5	G	626	Xenorhabdus
0	17	0	S	628	Xenorhabdus nematophila
0	17	17	-	1437823	Xenorhabdus nematophila AN6/1
0	3	0	S	40577	Xenorhabdus poinarii
0	3	3	-	1354304	Xenorhabdus poinarii G6
0	1	1	S	351671	Xenorhabdus doucetiae
0	20	0	G	1335483	Shimwellia
0	20	0	S	563	Shimwellia blattae
0	20	20	-	630626	Shimwellia blattae DSM 4481 = NBRC 105725
0	17	4	G	84565	Sodalis
0	10	0	S	63612	Sodalis glossinidius
0	10	10	-	343509	Sodalis glossinidius str. 'morsitans'
0	2	2	S	1239307	Sodalis praecaptivus
0	1	0	S	1486991	Candidatus Sodalis pierantonius
0	1	1	-	2342	Candidatus Sodalis pierantonius str. SOPE
0	13	0	G	1745211	Chania
0	13	0	S	1639108	Chania multitudinisentens
0	13	13	-	1441930	Chania multitudinisentens RB-25
0	8	0	G	29487	Photorhabdus
0	4	4	S	291112	Photorhabdus asymbiotica
0	4	0	S	574560	Photorhabdus temperata
0	4	4	-	230089	Photorhabdus temperata subsp. thracensis
0	7	0	G	1330547	Kosakonia
0	7	0	S	1158459	Kosakonia sacchari
0	7	7	-	1235834	Kosakonia sacchari SP1
0	2	0	G	32199	Buchnera
0	2	0	S	9	Buchnera aphidicola
0	2	2	-	118099	Buchnera aphidicola (Acyrthosiphon pisum)
0.25	24713	1057	O	135614	Xanthomonadales
0.23	23333	7472	F	32033	Xanthomonadaceae
0.09	9308	963	G	40323	Stenotrophomonas
0.05	5145	5145	S	128780	Stenotrophomonas acidaminiphila
0.02	1909	0	-	995085	Stenotrophomonas maltophilia group
0.02	1909	944	S	40324	Stenotrophomonas maltophilia
0.01	562	562	-	522373	Stenotrophomonas maltophilia K279a
0	220	220	-	1163399	Stenotrophomonas maltophilia D457
0	116	116	-	391008	Stenotrophomonas maltophilia R551-3
0	67	67	-	868597	Stenotrophomonas maltophilia JV3
0.01	1291	1291	S	1793721	Stenotrophomonas sp. KCTC 12332
0.02	2457	1421	G	338	Xanthomonas
0	354	244	S	339	Xanthomonas campestris
0	94	92	-	340	Xanthomonas campestris pv. campestris
0	2	2	-	190485	Xanthomonas campestris pv. campestris str. ATCC 33913
0	16	0	-	359385	Xanthomonas campestris pv. raphani
0	16	16	-	990315	Xanthomonas campestris pv. raphani 756C
0	238	0	S	343	Xanthomonas translucens
0	238	238	-	487909	Xanthomonas translucens pv. undulosa
0	190	190	S	56458	Xanthomonas sacchari
0	120	28	S	347	Xanthomonas oryzae
0	47	47	-	129394	Xanthomonas oryzae pv. oryzicola
0	45	42	-	64187	Xanthomonas oryzae pv. oryzae
0	2	2	-	360094	Xanthomonas oryzae pv. oryzae PXO99A
0	1	1	-	342109	Xanthomonas oryzae pv. oryzae MAFF 311018
0	66	2	-	643453	Xanthomonas citri group
0	35	0	S	346	Xanthomonas citri
0	35	35	-	611301	Xanthomonas citri subsp. citri
0	29	0	S	366648	Xanthomonas fuscans
0	29	29	-	366649	Xanthomonas fuscans subsp. fuscans
0	42	0	S	29447	Xanthomonas albilineans
0	42	42	-	380358	Xanthomonas albilineans GPE PC73
0	19	0	S	456327	Xanthomonas euvesicatoria
0	19	19	-	316273	Xanthomonas campestris pv. vesicatoria str. 85-10
0	7	0	S	366650	Xanthomonas alfalfae
0	7	0	-	189396	Xanthomonas alfalfae subsp. citrumelonis
0	7	7	-	981368	Xanthomonas axonopodis pv. citrumelo F1
0.02	2212	201	G	83618	Pseudoxanthomonas
0.02	1591	1192	S	314722	Pseudoxanthomonas suwonensis
0	399	399	-	743721	Pseudoxanthomonas suwonensis 11-1
0	420	0	S	415229	Pseudoxanthomonas spadix
0	420	420	-	1045855	Pseudoxanthomonas spadix BD-a59
0.02	1810	896	G	68	Lysobacter
0	347	347	S	435897	Lysobacter capsici
0	301	301	S	84531	Lysobacter antibioticus
0	266	266	S	262324	Lysobacter gummosus
0	74	0	G	2370	Xylella
0	74	28	S	2371	Xylella fastidiosa
0	36	36	-	160492	Xylella fastidiosa 9a5c
0	10	10	-	405440	Xylella fastidiosa M12
0	323	89	F	1775411	Rhodanobacteraceae
0	111	28	G	231454	Dyella
0	50	50	S	1379159	Dyella jiangningensis
0	33	0	S	231455	Dyella japonica
0	33	33	-	1217721	Dyella japonica A8
0	104	0	G	75309	Rhodanobacter
0	104	104	S	666685	Rhodanobacter denitrificans
0	19	0	G	70411	Frateuria
0	19	0	S	81475	Frateuria aurantia
0	19	19	-	767434	Frateuria aurantia DSM 6220
0.06	6388	81	O	135622	Alteromonadales
0.06	5917	0	F	267890	Shewanellaceae
0.06	5917	940	G	22	Shewanella
0.02	2336	1821	S	62322	Shewanella baltica
0	162	162	-	402882	Shewanella baltica OS185
0	158	158	-	693974	Shewanella baltica BA175
0	154	154	-	407976	Shewanella baltica OS223
0	21	21	-	399599	Shewanella baltica OS195
0	11	11	-	693970	Shewanella baltica OS117
0	7	7	-	693973	Shewanella baltica OS678
0	2	2	-	325240	Shewanella baltica OS155
0.01	921	921	S	94122	Shewanella sp. ANA-3
0.01	575	0	S	70863	Shewanella oneidensis
0.01	575	575	-	211586	Shewanella oneidensis MR-1
0.01	522	86	S	24	Shewanella putrefaciens
0	275	275	-	399804	Shewanella putrefaciens 200
0	161	161	-	319224	Shewanella putrefaciens CN-32
0	338	338	S	351745	Shewanella sp. W3-18-1
0	108	108	S	60481	Shewanella sp. MR-7
0	103	103	S	60480	Shewanella sp. MR-4
0	48	0	S	56812	Shewanella frigidimarina
0	48	48	-	318167	Shewanella frigidimarina NCIMB 400
0	8	0	S	359303	Shewanella loihica
0	8	8	-	323850	Shewanella loihica PV-4
0	4	0	S	60478	Shewanella amazonensis
0	4	4	-	326297	Shewanella amazonensis SB2B
0	4	0	S	271097	Shewanella sediminis
0	4	4	-	425104	Shewanella sediminis HAW-EB3
0	3	0	S	60217	Shewanella violacea
0	3	3	-	637905	Shewanella violacea DSS12
0	3	0	S	192073	Shewanella denitrificans
0	3	3	-	318161	Shewanella denitrificans OS217
0	2	0	S	60961	Shewanella woodyi
0	2	2	-	392500	Shewanella woodyi ATCC 51908
0	2	0	S	271098	Shewanella halifaxensis
0	2	2	-	458817	Shewanella halifaxensis HAW-EB4
0	311	15	F	72275	Alteromonadaceae
0	194	66	G	226	Alteromonas
0	91	27	S	314275	Alteromonas mediterranea
0	40	40	-	1300257	Alteromonas mediterranea U8
0	19	19	-	1300254	Alteromonas mediterranea MED64
0	5	5	-	1300259	Alteromonas mediterranea UM4b
0	19	11	S	28108	Alteromonas macleodii
0	8	8	-	1004787	Alteromonas macleodii str. 'Balearic Sea AD45'
0	13	13	S	715451	Alteromonas sp. SN2
0	5	5	S	589873	Alteromonas australica
0	89	22	G	2742	Marinobacter
0	38	8	S	2743	Marinobacter hydrocarbonoclasticus
0	28	28	-	351348	Marinobacter hydrocarbonoclasticus VT8
0	2	2	-	1163748	Marinobacter hydrocarbonoclasticus ATCC 49840
0	14	14	S	1671721	Marinobacter sp. CP1
0	8	8	S	1420916	Marinobacter similis
0	3	3	S	490759	Marinobacter sp. BSs20148
0	2	0	S	1033846	Marinobacter adhaerens
0	2	2	-	225937	Marinobacter adhaerens HP15
0	1	1	S	330734	Marinobacter psychrophilus
0	1	1	S	1420917	Marinobacter salarius
0	5	1	G	89404	Glaciecola
0	3	3	S	983545	Glaciecola sp. 4H-3-7+YE-5
0	1	0	S	300231	Glaciecola nitratireducens
0	1	1	-	1085623	Glaciecola nitratireducens FR1064
0	5	0	G	1751872	Lacimicrobium
0	5	5	S	1526571	Lacimicrobium alkaliphilum
0	3	0	G	261825	Agarivorans
0	3	3	S	680279	Agarivorans gilvus
0	27	0	F	267888	Pseudoalteromonadaceae
0	27	13	G	53246	Pseudoalteromonas
0	6	6	S	161398	Pseudoalteromonas phenolica
0	4	4	S	43658	Pseudoalteromonas rubra
0	2	2	S	283699	Pseudoalteromonas sp. Bsw20308
0	1	0	S	228	Pseudoalteromonas haloplanktis
0	1	1	-	326442	Pseudoalteromonas haloplanktis TAC125
0	1	0	S	166935	Pseudoalteromonas translucida
0	1	1	-	1315283	Pseudoalteromonas translucida KMM 520
0	22	0	F	267892	Ferrimonadaceae
0	22	0	G	44011	Ferrimonas
0	22	0	S	44012	Ferrimonas balearica
0	22	22	-	550540	Ferrimonas balearica DSM 9799
0	13	0	F	267894	Psychromonadaceae
0	13	4	G	67572	Psychromonas
0	7	0	S	357794	Psychromonas ingrahamii
0	7	7	-	357804	Psychromonas ingrahamii 37
0	2	2	S	314282	Psychromonas sp. CNPT3
0	9	0	F	267889	Colwelliaceae
0	9	3	G	28228	Colwellia
0	3	0	S	28229	Colwellia psychrerythraea
0	3	3	-	167879	Colwellia psychrerythraea 34H
0	3	3	S	58049	Colwellia sp. MT41
0	6	0	F	267893	Idiomarinaceae
0	6	0	G	135575	Idiomarina
0	6	6	S	135577	Idiomarina loihiensis
0	2	0	F	267891	Moritellaceae
0	2	0	G	58050	Moritella
0	2	2	S	80854	Moritella viscosa
0.01	511	24	O	135613	Chromatiales
0	214	22	F	1046	Chromatiaceae
0	65	4	G	1227	Nitrosococcus
0	31	0	S	473531	Nitrosococcus watsonii
0	31	31	-	105559	Nitrosococcus watsonii C-113
0	26	0	S	1229	Nitrosococcus oceani
0	26	26	-	323261	Nitrosococcus oceani ATCC 19707
0	4	0	S	133539	Nitrosococcus halophilus
0	4	4	-	472759	Nitrosococcus halophilus Nc 4
0	55	0	G	13724	Thiocystis
0	55	0	S	73141	Thiocystis violascens
0	55	55	-	765911	Thiocystis violascens DSM 198
0	50	0	G	85072	Allochromatium
0	50	0	S	1049	Allochromatium vinosum
0	50	50	-	572477	Allochromatium vinosum DSM 180
0	13	0	G	85076	Marichromatium
0	13	0	S	37487	Marichromatium purpuratum
0	13	13	-	765910	Marichromatium purpuratum 984
0	9	0	G	156885	Thioflavicoccus
0	9	0	S	80679	Thioflavicoccus mobilis
0	9	9	-	765912	Thioflavicoccus mobilis 8321
0	153	6	F	72276	Ectothiorhodospiraceae
0	132	21	G	106633	Thioalkalivibrio
0	85	0	S	1033854	Thioalkalivibrio sulfidiphilus
0	85	85	-	396588	Thioalkalivibrio sulfidiphilus HL-EbGr7
0	9	0	S	186931	Thioalkalivibrio nitratireducens
0	9	9	-	1255043	Thioalkalivibrio nitratireducens DSM 14787
0	7	7	S	106634	Thioalkalivibrio versutus
0	6	0	S	108010	Thioalkalivibrio paradoxus
0	6	6	-	713585	Thioalkalivibrio paradoxus ARh 1
0	4	4	S	396595	Thioalkalivibrio sp. K90mix
0	10	0	G	133193	Alkalilimnicola
0	10	0	S	351052	Alkalilimnicola ehrlichii
0	10	10	-	187272	Alkalilimnicola ehrlichii MLHE-1
0	3	0	G	85108	Halorhodospira
0	3	0	S	1053	Halorhodospira halophila
0	3	3	-	349124	Halorhodospira halophila SL1
0	2	0	G	1335745	Spiribacter
0	1	0	S	1335746	Spiribacter salinus
0	1	1	-	1260251	Spiribacter salinus M19-40
0	1	1	S	1335757	Spiribacter sp. UAH-SP71
0	111	0	F	255526	Halothiobacillaceae
0	111	0	G	109262	Halothiobacillus
0	111	0	S	927	Halothiobacillus neapolitanus
0	111	111	-	555778	Halothiobacillus neapolitanus c2
0	9	0	F	1676141	Wenzhouxiangellaceae
0	9	0	G	1676142	Wenzhouxiangella
0	9	9	S	1579979	Wenzhouxiangella marina
0.01	511	0	O	135625	Pasteurellales
0.01	511	61	F	712	Pasteurellaceae
0	378	9	G	724	Haemophilus
0	339	0	S	729	Haemophilus parainfluenzae
0	339	339	-	862965	Haemophilus parainfluenzae T3T1
0	26	17	S	727	Haemophilus influenzae
0	7	7	-	1334187	Haemophilus influenzae KR494
0	1	1	-	262727	Haemophilus influenzae R2846
0	1	1	-	281310	Haemophilus influenzae 86-028NP
0	4	4	S	738	[Haemophilus] parasuis
0	21	9	G	713	Actinobacillus
0	6	4	S	715	Actinobacillus pleuropneumoniae
0	1	0	-	434270	Actinobacillus pleuropneumoniae serovar 3
0	1	1	-	434271	Actinobacillus pleuropneumoniae serovar 3 str. JL03
0	1	1	-	754345	Actinobacillus pleuropneumoniae serovar 8
0	4	0	S	718	Actinobacillus equuli
0	4	4	-	202947	Actinobacillus equuli subsp. equuli
0	2	0	S	716	Actinobacillus suis
0	2	2	-	743972	Actinobacillus suis ATCC 33415
0	18	0	G	75984	Mannheimia
0	18	1	S	85404	Mannheimia varigena
0	15	15	-	1433287	Mannheimia varigena USDA-ARS-USMARC-1296
0	1	1	-	1434214	Mannheimia varigena USDA-ARS-USMARC-1312
0	1	1	-	1434215	Mannheimia varigena USDA-ARS-USMARC-1388
0	16	0	G	416916	Aggregatibacter
0	14	10	S	732	Aggregatibacter aphrophilus
0	4	4	-	634176	Aggregatibacter aphrophilus NJ8700
0	2	2	S	714	Aggregatibacter actinomycetemcomitans
0	8	0	G	745	Pasteurella
0	8	2	S	747	Pasteurella multocida
0	5	5	-	1075089	Pasteurella multocida 36950
0	1	0	-	44283	Pasteurella multocida subsp. multocida
0	1	1	-	1132496	Pasteurella multocida subsp. multocida str. HN06
0	4	0	G	155493	Gallibacterium
0	4	0	S	750	Gallibacterium anatis
0	4	4	-	1005058	Gallibacterium anatis UMN179
0	3	0	G	697331	Basfia
0	3	0	S	157673	[Mannheimia] succiniciproducens
0	3	3	-	221988	Mannheimia succiniciproducens MBEL55E
0	2	0	G	476528	Bibersteinia
0	2	2	S	47735	Bibersteinia trehalosi
0	427	0	O	135623	Vibrionales
0	427	13	F	641	Vibrionaceae
0	403	47	G	662	Vibrio
0	149	96	S	666	Vibrio cholerae
0	48	0	-	127906	Vibrio cholerae O1
0	48	48	-	593588	Vibrio cholerae MJ-1236
0	5	5	-	1420885	Vibrio cholerae MS6
0	93	4	-	717610	Vibrio harveyi group
0	84	2	S	670	Vibrio parahaemolyticus
0	65	65	-	1429044	Vibrio parahaemolyticus UCM-V493
0	9	0	-	1338031	Vibrio parahaemolyticus O1:K33
0	9	9	-	1338032	Vibrio parahaemolyticus O1:K33 str. CDC_K4557
0	4	4	-	223926	Vibrio parahaemolyticus RIMD 2210633
0	3	3	-	1211705	Vibrio parahaemolyticus BB22OP
0	1	0	-	1338033	Vibrio parahaemolyticus O1:Kuk
0	1	1	-	1338034	Vibrio parahaemolyticus O1:Kuk str. FDA_R31
0	2	2	S	150340	Vibrio antiquarius
0	1	0	S	663	Vibrio alginolyticus
0	1	1	-	1219076	Vibrio alginolyticus NBRC 15630 = ATCC 17749
0	1	1	S	669	Vibrio harveyi
0	1	0	S	680	Vibrio campbellii
0	1	1	-	338187	Vibrio campbellii ATCC BAA-1116
0	48	48	S	674	Vibrio mimicus
0	29	25	S	672	Vibrio vulnificus
0	4	4	-	196600	Vibrio vulnificus YJ016
0	14	14	S	1116375	Vibrio sp. EJY3
0	8	8	S	55601	Vibrio anguillarum
0	6	6	S	676	Vibrio fluvialis
0	5	0	S	29494	Vibrio furnissii
0	5	5	-	903510	Vibrio furnissii NCTC 11218
0	2	2	S	28173	Vibrio nigripulchritudo
0	2	0	S	212663	Vibrio tasmaniensis
0	2	2	-	575788	Vibrio tasmaniensis LGP32
0	5	0	G	657	Photobacterium
0	5	0	S	1295392	Photobacterium gaetbulicola
0	5	5	-	658445	Photobacterium gaetbulicola Gung47
0	3	0	G	246861	Grimontia
0	3	3	S	673	Grimontia hollisae
0	3	1	G	511678	Aliivibrio
0	1	0	S	40269	Aliivibrio salmonicida
0	1	1	-	316275	Aliivibrio salmonicida LFI1238
0	1	1	S	80852	Aliivibrio wodanis
0	397	2	-	118884	unclassified Gammaproteobacteria
0	367	0	-	33811	unclassified Gammaproteobacteria (miscellaneous)
0	344	344	S	83406	gamma proteobacterium HdN1
0	23	23	S	1248727	endosymbiont of unidentified scaly snail isolate Monju
0	13	0	G	349742	Sedimenticola
0	13	13	S	1543721	Sedimenticola thiotaurini
0	10	0	G	1608298	Thiolapillus
0	10	10	S	1076588	Thiolapillus brandeum
0	3	0	G	1524249	Pseudohongiella
0	3	3	S	1249552	Pseudohongiella spirulinae
0	1	0	-	198346	Candidatus Baumannia
0	1	1	S	186490	Candidatus Baumannia cicadellinicola
0	1	0	-	655184	Candidatus Thioglobus
0	1	0	S	1427364	Candidatus Thioglobus singularis
0	1	1	-	1125411	Candidatus Thioglobus singularis PS1
0	257	5	O	72273	Thiotrichales
0	210	3	F	135616	Piscirickettsiaceae
0	187	4	G	40222	Methylophaga
0	177	177	S	754477	Methylophaga frappieri
0	6	6	S	754476	Methylophaga nitratireducenticrescens
0	8	2	G	34067	Cycloclasticus
0	6	0	S	1329899	Cycloclasticus zancles
0	6	6	-	1198232	Cycloclasticus zancles 78-ME
0	7	0	G	92244	Thioalkalimicrobium
0	7	0	S	92245	Thioalkalimicrobium aerophilum
0	7	7	-	717772	Thioalkalimicrobium aerophilum AL3
0	4	0	G	933	Thiomicrospira
0	4	0	S	39765	Thiomicrospira crunogena
0	4	4	-	317025	Thiomicrospira crunogena XCL-2
0	1	0	G	1237	Piscirickettsia
0	1	1	S	1238	Piscirickettsia salmonis
0	36	1	F	135617	Thiotrichaceae
0	33	0	G	1021	Beggiatoa
0	33	33	S	319938	Beggiatoa leptomitiformis
0	2	0	G	40751	Thioploca
0	2	2	S	40754	Thioploca ingrica
0	6	0	F	34064	Francisellaceae
0	6	3	G	262	Francisella
0	2	2	S	28110	Francisella philomiragia
0	1	0	S	263	Francisella tularensis
0	1	0	-	264	Francisella tularensis subsp. novicida
0	1	1	-	676032	Francisella cf. tularensis subsp. novicida 3523
0	219	4	O	135619	Oceanospirillales
0	131	0	F	224372	Alcanivoracaceae
0	124	8	G	59753	Alcanivorax
0	85	0	S	1306787	Alcanivorax pacificus
0	85	85	-	391936	Alcanivorax pacificus W11-5
0	22	0	S	285091	Alcanivorax dieselolei
0	22	22	-	930169	Alcanivorax dieselolei B5
0	9	9	S	1113728	Alcanivorax sp. NBRC 101098
0	7	2	G	261963	Kangiella
0	3	3	S	914150	Kangiella geojedonensis
0	2	0	S	261964	Kangiella koreensis
0	2	2	-	523791	Kangiella koreensis DSM 16069
0	44	0	F	135620	Oceanospirillaceae
0	22	0	G	187492	Thalassolituus
0	22	5	S	187493	Thalassolituus oleivorans
0	16	16	-	1298593	Thalassolituus oleivorans MIL-1
0	1	1	-	1208320	Thalassolituus oleivorans R6-15
0	13	5	G	28253	Marinomonas
0	6	0	S	936476	Marinomonas posidonica
0	6	6	-	491952	Marinomonas posidonica IVIA-Po-181
0	2	2	S	400668	Marinomonas sp. MWYL1
0	9	0	G	188907	Oleispira
0	9	0	S	188908	Oleispira antarctica
0	9	9	-	698738	Oleispira antarctica RB-8
0	26	2	F	28256	Halomonadaceae
0	21	1	G	2745	Halomonas
0	10	10	S	1504981	Halomonas sp. KO116
0	4	0	S	2746	Halomonas elongata
0	4	4	-	768066	Halomonas elongata DSM 2581
0	4	4	S	1178482	Halomonas huangheensis
0	2	2	S	213554	Halomonas campaniensis
0	3	0	G	42054	Chromohalobacter
0	3	0	S	158080	Chromohalobacter salexigens
0	3	3	-	290398	Chromohalobacter salexigens DSM 3043
0	12	0	F	224379	Hahellaceae
0	12	0	G	158481	Hahella
0	12	0	S	158327	Hahella chejuensis
0	12	12	-	349521	Hahella chejuensis KCTC 2396
0	2	0	F	255527	Saccharospirillaceae
0	2	0	G	1445504	Gynuella
0	2	0	S	1445505	Gynuella sunshinyii
0	2	2	-	1445510	Gynuella sunshinyii YC6258
0	155	0	O	135618	Methylococcales
0	155	3	F	403	Methylococcaceae
0	75	0	G	413	Methylococcus
0	75	0	S	414	Methylococcus capsulatus
0	75	75	-	243233	Methylococcus capsulatus str. Bath
0	67	2	G	416	Methylomonas
0	45	0	S	421	Methylomonas methanica
0	45	45	-	857087	Methylomonas methanica MC09
0	20	20	S	1538553	Methylomonas denitrificans
0	10	0	G	39773	Methylomicrobium
0	10	0	S	271065	Methylomicrobium alcaliphilum
0	10	10	-	1091494	Methylomicrobium alcaliphilum 20Z
0	80	2	O	1706369	Cellvibrionales
0	72	12	F	1706371	Cellvibrionaceae
0	47	0	G	10	Cellvibrio
0	47	0	S	155077	Cellvibrio japonicus
0	47	47	-	498211	Cellvibrio japonicus Ueda107
0	7	0	G	447467	Simiduia
0	7	0	S	447471	Simiduia agarivorans
0	7	7	-	1117647	Simiduia agarivorans SA1 = DSM 21679
0	5	0	G	316625	Saccharophagus
0	5	0	S	86304	Saccharophagus degradans
0	5	5	-	203122	Saccharophagus degradans 2-40
0	1	0	G	2425	Teredinibacter
0	1	0	S	2426	Teredinibacter turnerae
0	1	1	-	377629	Teredinibacter turnerae T7901
0	6	0	F	1706375	Spongiibacteraceae
0	3	0	G	630749	Spongiibacter
0	3	3	S	1620392	Spongiibacter sp. IMCC21906
0	3	0	G	1434050	Zhongshania
0	3	3	S	1470434	Zhongshania aliphaticivorans
0	72	0	O	135615	Cardiobacteriales
0	72	0	F	868	Cardiobacteriaceae
0	72	0	G	869	Dichelobacter
0	72	0	S	870	Dichelobacter nodosus
0	72	72	-	246195	Dichelobacter nodosus VCS1703A
0	28	0	O	118969	Legionellales
0	26	2	F	444	Legionellaceae
0	21	4	G	445	Legionella
0	8	5	S	446	Legionella pneumophila
0	2	2	-	91891	Legionella pneumophila subsp. pneumophila
0	1	1	-	400673	Legionella pneumophila str. Corby
0	2	0	S	450	Legionella longbeachae
0	2	2	-	661367	Legionella longbeachae NSW150
0	2	0	S	96230	Legionella fallonii
0	2	2	-	1212491	Legionella fallonii LLAP-10
0	1	1	S	448	Legionella erythra
0	1	1	S	449	Legionella hackeliae
0	1	1	S	455	Legionella jamestowniensis
0	1	1	S	460	Legionella steigerwaltii
0	1	0	S	29423	Legionella oakridgensis
0	1	1	-	1268635	Legionella oakridgensis ATCC 33761 = DSM 21215
0	3	0	G	465	Tatlockia
0	2	2	S	451	Tatlockia micdadei
0	1	1	S	466	Legionella maceachernii
0	2	1	F	118968	Coxiellaceae
0	1	0	G	776	Coxiella
0	1	1	S	777	Coxiella burnetii
5.83	582084	29931	C	28216	Betaproteobacteria
4.99	497352	65272	O	80840	Burkholderiales
3.94	392634	130149	F	80864	Comamonadaceae
2.14	213411	32677	G	12916	Acidovorax
1.63	162987	162987	S	358220	Acidovorax sp. KKS102
0.12	11928	11928	S	232721	Acidovorax sp. JS42
0.03	2838	0	S	721785	Acidovorax ebreus
0.03	2838	2838	-	535289	Acidovorax ebreus TPSY
0.02	1521	0	S	80867	Acidovorax avenae
0.02	1521	0	-	80870	Acidovorax avenae subsp. avenae
0.02	1521	1521	-	643561	Acidovorax avenae subsp. avenae ATCC 19860
0.01	1460	0	S	80869	Acidovorax citrulli
0.01	1460	1460	-	397945	Acidovorax citrulli AAC00-1
0.11	10824	0	G	201096	Alicycliphilus
0.11	10824	5962	S	179636	Alicycliphilus denitrificans
0.03	2916	2916	-	596154	Alicycliphilus denitrificans K601
0.02	1946	1946	-	596153	Alicycliphilus denitrificans BC
0.09	8612	0	G	283	Comamonas
0.09	8612	5167	S	285	Comamonas testosteroni
0.02	2024	2024	-	1392005	Comamonas testosteroni TK102
0.01	922	0	-	543891	Comamonas testosteroni CNB-1
0.01	922	922	-	688245	Comamonas testosteroni CNB-2
0.01	499	499	-	1191062	Comamonas testosteroni P19
0.06	6208	3931	G	80865	Delftia
0.01	1396	0	S	80866	Delftia acidovorans
0.01	1396	1396	-	398578	Delftia acidovorans SPH-1
0.01	881	881	S	742013	Delftia sp. Cs1-4
0.05	4810	0	G	34072	Variovorax
0.05	4810	2433	S	34073	Variovorax paradoxus
0.01	888	888	-	595537	Variovorax paradoxus EPS
0.01	832	832	-	543728	Variovorax paradoxus S110
0.01	657	657	-	1246301	Variovorax paradoxus B4
0.05	4649	670	G	52972	Polaromonas
0.02	2461	0	S	216465	Polaromonas naphthalenivorans
0.02	2461	2461	-	365044	Polaromonas naphthalenivorans CJ2
0.02	1518	1518	S	296591	Polaromonas sp. JS666
0.03	3344	0	G	364316	Verminephrobacter
0.03	3344	0	S	364317	Verminephrobacter eiseniae
0.03	3344	3344	-	391735	Verminephrobacter eiseniae EF01-2
0.03	2604	443	-	83494	unclassified Comamonadaceae
0.02	1633	1633	S	1458426	Comamonadaceae bacterium B1
0.01	528	528	S	1458425	Comamonadaceae bacterium A1
0.02	2449	202	G	665874	Limnohabitans
0.02	1777	1777	S	1678128	Limnohabitans sp. 63ED37-2
0	470	470	S	1678129	Limnohabitans sp. 103DPR2
0.02	2385	0	G	174951	Ramlibacter
0.02	2385	1259	S	94132	Ramlibacter tataouinensis
0.01	1126	1126	-	365046	Ramlibacter tataouinensis TTB310
0.02	1902	0	G	28065	Rhodoferax
0.02	1902	0	S	192843	Rhodoferax ferrireducens
0.02	1902	1902	-	338969	Rhodoferax ferrireducens T118
0.01	1088	0	G	219181	Ottowia
0.01	1088	1088	S	1658672	Ottowia sp. oral taxon 894
0	199	0	G	1436289	Candidatus Symbiobacter
0	199	0	S	1436290	Candidatus Symbiobacter mobilis
0	199	199	-	946483	Candidatus Symbiobacter mobilis CR
0.25	24805	4022	F	119060	Burkholderiaceae
0.17	17226	838	G	32008	Burkholderia
0.16	15979	2288	-	87882	Burkholderia cepacia complex
0.11	11072	467	S	292	Burkholderia cepacia
0.1	10302	10302	-	1395570	Burkholderia cepacia JBK9
0	191	191	-	983594	Burkholderia cepacia ATCC 25416
0	112	112	-	1009846	Burkholderia cepacia GG4
0.01	618	341	S	87883	Burkholderia multivorans
0	186	186	-	395019	Burkholderia multivorans ATCC 17616
0	91	91	-	985079	Burkholderia multivorans ATCC BAA-247
0.01	541	437	S	95486	Burkholderia cenocepacia
0	71	71	-	406425	Burkholderia cenocepacia MC0-3
0	16	16	-	1055524	Burkholderia cenocepacia H111
0	15	15	-	216591	Burkholderia cenocepacia J2315
0	2	2	-	331272	Burkholderia cenocepacia HI2424
0	441	6	S	60552	Burkholderia vietnamiensis
0	428	428	-	269482	Burkholderia vietnamiensis G4
0	7	7	-	1449978	Burkholderia vietnamiensis LMG 10929
0	430	430	S	482957	Burkholderia lata
0	271	271	S	60550	Burkholderia pyrrocinia
0	159	25	S	152480	Burkholderia ambifaria
0	108	108	-	339670	Burkholderia ambifaria AMMD
0	26	26	-	398577	Burkholderia ambifaria MC40-6
0	159	159	S	488447	Burkholderia contaminans
0	153	27	-	111527	pseudomallei group
0	68	33	S	28450	Burkholderia pseudomallei
0	16	16	-	1435365	Burkholderia pseudomallei TSV 48
0	5	5	-	441156	Burkholderia pseudomallei 7894
0	4	4	-	557724	Burkholderia pseudomallei 576
0	3	3	-	331978	Burkholderia pseudomallei Pasteur 52237
0	3	3	-	1306419	Burkholderia pseudomallei HBPUB10303a
0	1	1	-	272560	Burkholderia pseudomallei K96243
0	1	1	-	1249473	Burkholderia pseudomallei MSHR491
0	1	1	-	1306417	Burkholderia pseudomallei MSHR5858
0	1	1	-	1335307	Burkholderia pseudomallei MSHR305
0	47	27	S	57975	Burkholderia thailandensis
0	8	8	-	1249661	Burkholderia thailandensis MSMB121
0	5	5	-	1249664	Burkholderia thailandensis 34
0	5	5	-	1250339	Burkholderia thailandensis MSMB59
0	2	2	-	1249663	Burkholderia thailandensis H0587
0	10	9	S	342113	Burkholderia oklahomensis
0	1	1	-	441162	Burkholderia oklahomensis C6786
0	1	1	S	13373	Burkholderia mallei
0	55	46	S	337	Burkholderia glumae
0	5	5	-	595500	Burkholderia glumae PG1
0	4	4	-	626418	Burkholderia glumae BGR1
0	54	43	S	28095	Burkholderia gladioli
0	11	11	-	999541	Burkholderia gladioli BSR3
0	30	0	S	101571	Burkholderia ubonensis
0	30	30	-	1249668	Burkholderia ubonensis MSMB22
0	22	22	S	1795874	Burkholderia sp. PAMC 28687
0	19	19	S	758793	Burkholderia sp. RPE64
0	16	16	S	640512	Burkholderia sp. CCGE1003
0	15	15	S	1097668	Burkholderia sp. YI23
0	13	13	S	416344	Burkholderia sp. KJ006
0	10	10	S	1678678	Burkholderia sp. HB1
0	7	7	S	640511	Burkholderia sp. CCGE1002
0	6	6	S	1795043	Burkholderia sp. PAMC 26561
0	4	4	S	41899	Burkholderia plantarii
0	4	4	S	758796	Burkholderia sp. RPE67
0	1	1	S	640510	Burkholderia sp. CCGE1001
0.01	1476	150	G	48736	Ralstonia
0.01	780	26	S	329	Ralstonia pickettii
0	350	350	-	428406	Ralstonia pickettii 12D
0	276	276	-	402626	Ralstonia pickettii 12J
0	128	128	-	1366050	Ralstonia pickettii DTP0602
0	332	332	S	105219	Ralstonia mannitolilytica
0	214	126	S	305	Ralstonia solanacearum
0	62	62	-	267608	Ralstonia solanacearum GMI1000
0	26	26	-	859657	Ralstonia solanacearum PSI07
0.01	1082	192	G	106589	Cupriavidus
0	297	0	S	119219	Cupriavidus metallidurans
0	297	297	-	266264	Cupriavidus metallidurans CH34
0	225	0	S	82541	Cupriavidus gilardii
0	225	225	-	1267562	Cupriavidus gilardii CR3
0	161	59	S	106590	Cupriavidus necator
0	64	64	-	1042878	Cupriavidus necator N-1
0	38	38	-	381666	Ralstonia eutropha H16
0	128	128	S	68895	Cupriavidus basilensis
0	79	0	S	248026	Cupriavidus pinatubonensis
0	79	79	-	264198	Ralstonia eutropha JMP134
0.01	787	212	G	93217	Pandoraea
0	254	254	S	93218	Pandoraea apista
0	154	154	S	445709	Pandoraea thiooxydans
0	67	67	S	93219	Pandoraea norimbergensis
0	26	19	S	93220	Pandoraea pnomenusa
0	7	7	-	1416914	Pandoraea pnomenusa 3kgm
0	24	24	S	656179	Pandoraea faecigallinarum
0	17	17	S	93221	Pandoraea pulmonicola
0	16	16	S	656178	Pandoraea vervacti
0	10	10	S	573737	Pandoraea oxalativorans
0	7	7	S	93222	Pandoraea sputorum
0	151	22	G	1822464	Paraburkholderia
0	35	22	S	75105	Paraburkholderia caribensis
0	13	13	-	1323664	Paraburkholderia caribensis MBA4
0	30	30	S	134537	Paraburkholderia fungorum
0	26	0	S	36873	Paraburkholderia xenovorans
0	26	26	-	266265	Paraburkholderia xenovorans LB400
0	14	0	S	148447	Paraburkholderia phymatum
0	14	14	-	391038	Paraburkholderia phymatum STM815
0	12	0	S	412963	Paraburkholderia rhizoxinica
0	12	12	-	882378	Paraburkholderia rhizoxinica HKI 454
0	9	0	S	261302	Paraburkholderia phytofirmans
0	9	9	-	398527	Paraburkholderia phytofirmans PsJN
0	3	0	S	252970	Paraburkholderia phenoliruptrix
0	3	3	-	1229205	Paraburkholderia phenoliruptrix BR3459a
0	61	5	G	44013	Polynucleobacter
0	43	29	S	576611	Polynucleobacter asymbioticus
0	14	14	-	312153	Polynucleobacter asymbioticus QLW-P1DMWA-1
0	13	0	S	576610	Polynucleobacter necessarius
0	13	0	-	44014	Polynucleobacter necessarius subsp. necessarius
0	13	13	-	452638	Polynucleobacter necessarius subsp. necessarius STIR1
0.07	7136	555	-	119065	unclassified Burkholderiales
0.06	6079	1455	-	224471	Burkholderiales Genera incertae sedis
0.01	1319	0	G	88	Leptothrix
0.01	1319	0	S	34029	Leptothrix cholodnii
0.01	1319	1319	-	395495	Leptothrix cholodnii SP-6
0.01	1053	0	G	32012	Thiomonas
0.01	1053	0	S	926	Thiomonas intermedia
0.01	1053	1053	-	75379	Thiomonas intermedia K12
0.01	812	0	G	318147	Paucibacter
0.01	812	812	S	1768242	Paucibacter sp. KCTC 42545
0.01	589	0	G	316612	Methylibium
0.01	589	0	S	105560	Methylibium petroleiphilum
0.01	589	589	-	420662	Methylibium petroleiphilum PM1
0.01	514	0	G	28067	Rubrivivax
0.01	514	0	S	28068	Rubrivivax gelatinosus
0.01	514	514	-	983917	Rubrivivax gelatinosus IL144
0	337	0	G	93681	Roseateles
0	337	337	S	76731	Roseateles depolymerans
0	279	279	S	413882	[Polyangium] brachysporum
0	223	0	-	80841	unclassified Burkholderiales (miscellaneous)
0	223	223	S	1469502	Burkholderiales bacterium GJ-E10
0.04	4139	513	F	506	Alcaligenaceae
0.02	2242	149	G	517	Bordetella
0.01	1405	1405	S	94624	Bordetella petrii
0	376	376	S	103855	Bordetella hinzii
0	166	0	S	519	Bordetella parapertussis
0	166	166	-	1208660	Bordetella parapertussis Bpp5
0	82	0	S	521	Bordetella avium
0	82	82	-	360910	Bordetella avium 197N
0	44	30	S	518	Bordetella bronchiseptica
0	7	7	-	568707	Bordetella bronchiseptica 253
0	7	7	-	1208658	Bordetella bronchiseptica MO149
0	17	17	S	35814	Bordetella holmesii
0	3	3	S	520	Bordetella pertussis
0.01	947	220	G	222	Achromobacter
0.01	680	298	S	85698	Achromobacter xylosoxidans
0	347	347	-	762376	Achromobacter xylosoxidans A8
0	35	35	-	562971	Achromobacter xylosoxidans C54
0	47	47	S	32002	Achromobacter denitrificans
0	197	0	G	359336	Castellaniella
0	197	0	S	75697	Castellaniella defragrans
0	197	197	-	1437824	Castellaniella defragrans 65Phen
0	165	0	G	507	Alcaligenes
0	165	165	S	511	Alcaligenes faecalis
0	40	0	G	305976	Pusillimonas
0	40	40	S	1007105	Pusillimonas sp. T7-7
0	31	14	G	290425	Advenella
0	11	0	S	310575	Advenella kashmirensis
0	11	11	-	1036672	Advenella kashmirensis WT001
0	6	0	S	302406	Advenella mimigardefordensis
0	6	6	-	1247726	Advenella mimigardefordensis DPN7
0	2	0	G	29574	Taylorella
0	1	1	S	29575	Taylorella equigenitalis
0	1	0	S	84590	Taylorella asinigenitalis
0	1	1	-	1008459	Taylorella asinigenitalis MCE3
0	2	0	G	1472344	Basilea
0	2	0	S	1472345	Basilea psittacipulmonis
0	2	2	-	1072685	Basilea psittacipulmonis DSM 24701
0.03	3366	570	F	75682	Oxalobacteraceae
0.02	1803	1	G	29580	Janthinobacterium
0.02	1499	1499	S	375286	Janthinobacterium sp. Marseille
0	190	0	S	55508	Janthinobacterium agaricidamnosum
0	190	190	-	1349767	Janthinobacterium agaricidamnosum NBRC 102515 = DSM 9628
0	113	113	S	1236179	Janthinobacterium sp. B9-8
0	360	85	G	963	Herbaspirillum
0	126	0	S	80842	Herbaspirillum rubrisubalbicans
0	126	126	-	1078773	Herbaspirillum rubrisubalbicans M1
0	92	92	S	964	Herbaspirillum seropedicae
0	57	0	S	341045	Herbaspirillum hiltneri
0	57	57	-	1262470	Herbaspirillum hiltneri N3
0	317	112	G	202907	Collimonas
0	84	84	S	279058	Collimonas arenae
0	76	62	S	158899	Collimonas fungivorans
0	14	14	-	1005048	Collimonas fungivorans Ter331
0	45	45	S	279113	Collimonas pratensis
0	254	17	G	149698	Massilia
0	125	125	S	1678028	Massilia sp. NR 4-1
0	112	112	S	1707785	Massilia sp. WG5
0	62	0	G	303379	Herminiimonas
0	62	62	S	204773	Herminiimonas arsenicoxydans
0.37	37093	0	O	206389	Rhodocyclales
0.37	37093	5862	F	75787	Rhodocyclaceae
0.13	12473	1243	G	33057	Thauera
0.09	8671	8671	S	85643	Thauera sp. MZ1T
0.03	2559	2559	S	1134435	Thauera humireducens
0.09	9149	0	G	73029	Dechloromonas
0.09	9149	0	S	259537	Dechloromonas aromatica
0.09	9149	9149	-	159087	Dechloromonas aromatica RCB
0.06	6439	0	G	146937	Azospira
0.06	6439	0	S	146939	Azospira oryzae
0.06	6439	6439	-	640081	Dechlorosoma suillum PS
0.02	2114	520	G	12960	Azoarcus
0.01	706	706	S	62928	Azoarcus sp. BH72
0.01	574	574	S	198107	Azoarcus sp. CIB
0	314	314	S	748247	Azoarcus sp. KH32C
0.01	633	0	G	551759	Aromatoleum
0.01	633	0	S	551760	Aromatoleum aromaticum
0.01	633	633	-	76114	Aromatoleum aromaticum EbN1
0	423	0	G	1054211	Sulfuritalea
0	423	0	S	748811	Sulfuritalea hydrogenivorans
0	423	423	-	1223802	Sulfuritalea hydrogenivorans sk43H
0.15	14674	268	O	206351	Neisseriales
0.13	12923	555	F	1499392	Chromobacteriaceae
0.12	11756	0	G	168470	Laribacter
0.12	11756	0	S	168471	Laribacter hongkongensis
0.12	11756	11756	-	557598	Laribacter hongkongensis HLHK9
0	331	0	G	568394	Pseudogulbenkiania
0	331	331	S	748280	Pseudogulbenkiania sp. NH8B
0	281	0	-	90153	Chromobacterium group
0	281	0	G	535	Chromobacterium
0	281	0	S	536	Chromobacterium violaceum
0	281	281	-	243365	Chromobacterium violaceum ATCC 12472
0.01	1483	487	F	481	Neisseriaceae
0.01	886	552	G	482	Neisseria
0	138	0	S	495	Neisseria elongata
0	138	0	-	88719	Neisseria elongata subsp. glycolytica
0	138	138	-	546263	Neisseria elongata subsp. glycolytica ATCC 29315
0	131	116	S	487	Neisseria meningitidis
0	4	1	-	491	Neisseria meningitidis serogroup B
0	2	2	-	630588	Neisseria meningitidis alpha710
0	1	1	-	122586	Neisseria meningitidis MC58
0	4	4	-	935588	Neisseria meningitidis M01-240355
0	3	3	-	662598	Neisseria meningitidis alpha14
0	2	1	-	135720	Neisseria meningitidis serogroup C
0	1	1	-	374833	Neisseria meningitidis 053442
0	1	1	-	942513	Neisseria meningitidis WUE 2594
0	1	1	-	1386087	Neisseria meningitidis LNP21362
0	39	30	S	485	Neisseria gonorrhoeae
0	9	9	-	528354	Neisseria gonorrhoeae MS11
0	20	1	S	486	Neisseria lactamica
0	19	19	-	489653	Neisseria lactamica 020-06
0	2	2	S	484	Neisseria flavescens
0	1	1	S	483	Neisseria cinerea
0	1	1	S	488	Neisseria mucosa
0	1	1	S	492	Neisseria animalis
0	1	1	S	496	Neisseria macacae
0	75	0	G	1193515	Snodgrassella
0	75	0	S	1196083	Snodgrassella alvi
0	75	75	-	1196094	Snodgrassella alvi wkB2
0	35	0	G	32257	Kingella
0	35	35	S	504	Kingella kingae
0.01	1416	0	-	119066	unclassified Betaproteobacteria
0.01	1013	0	G	327159	Candidatus Accumulibacter
0.01	1013	0	S	327160	Candidatus Accumulibacter phosphatis
0.01	1013	1013	-	522306	Candidatus Accumulibacter phosphatis clade IIA str. UW-1
0	399	0	-	33809	unclassified Betaproteobacteria (miscellaneous)
0	399	399	S	543913	beta proteobacterium CB
0	2	0	G	33055	Kinetoplastibacterium
0	2	2	S	33056	Candidatus Kinetoplastibacterium crithidii
0	2	0	G	1381133	Candidatus Profftella
0	2	2	S	669502	Candidatus Profftella armatura
0.01	916	0	O	32003	Nitrosomonadales
0.01	916	18	F	206379	Nitrosomonadaceae
0.01	767	45	G	914	Nitrosomonas
0	481	0	S	915	Nitrosomonas europaea
0	481	481	-	228410	Nitrosomonas europaea ATCC 19718
0	83	83	S	261292	Nitrosomonas sp. Is79A3
0	65	65	S	153948	Nitrosomonas sp. AL212
0	45	0	S	916	Nitrosomonas eutropha
0	45	45	-	335283	Nitrosomonas eutropha C91
0	40	40	S	44577	Nitrosomonas ureae
0	8	8	S	44574	Nitrosomonas communis
0	131	69	G	35798	Nitrosospira
0	38	0	S	35799	Nitrosospira briensis
0	38	38	-	1266925	Nitrosospira briensis C-128
0	24	0	S	1231	Nitrosospira multiformis
0	24	24	-	323848	Nitrosospira multiformis ATCC 25196
0	305	0	O	206350	Methylophilales
0	305	47	F	32011	Methylophilaceae
0	140	2	G	404	Methylobacillus
0	138	0	S	405	Methylobacillus flagellatus
0	138	138	-	265072	Methylobacillus flagellatus KT
0	54	12	G	359407	Methylotenera
0	27	0	S	1055487	Methylotenera versatilis
0	27	27	-	666681	Methylotenera versatilis 301
0	15	0	S	359408	Methylotenera mobilis
0	15	15	-	583345	Methylotenera mobilis JLW8
0	45	16	G	81682	Methylovorus
0	21	21	S	887061	Methylovorus sp. MP688
0	8	0	S	266009	Methylovorus glucosotrophus
0	8	8	-	582744	Methylovorus glucosetrophus SIP3-4
0	18	0	G	16	Methylophilus
0	18	18	S	1662285	Methylophilus sp. TWE2
0	1	0	G	1679002	Candidatus Methylopumilus
0	1	1	S	1581557	Candidatus Methylopumilus planktonicus
0	184	0	O	119069	Hydrogenophilales
0	184	0	F	206349	Hydrogenophilaceae
0	184	0	G	919	Thiobacillus
0	184	0	S	36861	Thiobacillus denitrificans
0	184	184	-	292415	Thiobacillus denitrificans ATCC 25259
0	153	0	O	713636	Gallionellales
0	153	9	F	90627	Gallionellaceae
0	83	0	G	314343	Sideroxydans
0	83	0	S	63745	Sideroxydans lithotrophicus
0	83	83	-	580332	Sideroxydans lithotrophicus ES-1
0	61	0	G	96	Gallionella
0	61	0	S	370405	Gallionella capsiferriformans
0	61	61	-	395494	Gallionella capsiferriformans ES-2
0	60	0	O	1559979	Sulfuricellales
0	60	0	F	1559980	Sulfuricellaceae
0	60	0	G	935200	Sulfuricella
0	60	0	S	649841	Sulfuricella denitrificans
0	60	60	-	1163617	Sulfuricella denitrificans skB26
0.9	89546	35	-	68525	delta/epsilon subdivisions
0.7	69355	182	C	29547	Epsilonproteobacteria
0.69	69156	506	O	213849	Campylobacterales
0.68	67815	1237	F	72294	Campylobacteraceae
0.62	62203	22245	G	28196	Arcobacter
0.19	19380	19380	S	944547	Arcobacter sp. L
0.18	18085	15681	S	28197	Arcobacter butzleri
0.01	955	955	-	1036172	Arcobacter butzleri 7h1h
0.01	825	825	-	367737	Arcobacter butzleri RM4018
0.01	624	624	-	944546	Arcobacter butzleri ED-1
0.02	2493	0	S	28199	Arcobacter nitrofigilis
0.02	2493	2493	-	572480	Arcobacter nitrofigilis DSM 7299
0.04	3639	971	G	57665	Sulfurospirillum
0.01	1194	0	S	66821	Sulfurospirillum multivorans
0.01	1194	1194	-	1150621	Sulfurospirillum multivorans DSM 12446
0.01	559	559	S	366522	Sulfurospirillum cavolei
0	465	0	S	44674	Sulfurospirillum barnesii
0	465	465	-	760154	Sulfurospirillum barnesii SES-3
0	450	0	S	65553	Sulfurospirillum deleyianum
0	450	450	-	525898	Sulfurospirillum deleyianum DSM 6946
0.01	736	455	G	194	Campylobacter
0	189	40	S	197	Campylobacter jejuni
0	149	16	-	32022	Campylobacter jejuni subsp. jejuni
0	133	133	-	478547	Campylobacter jejuni subsp. jejuni CG8421
0	22	20	S	201	Campylobacter lari
0	1	1	-	306263	Campylobacter lari RM2100
0	1	0	-	488545	Campylobacter lari subsp. concheus
0	1	1	-	1031536	Campylobacter lari subsp. concheus LMG 11760
0	19	0	S	195	Campylobacter coli
0	14	14	-	1273173	Campylobacter coli CVM N29710
0	5	5	-	1183380	Campylobacter coli RM5611
0	12	1	S	199	Campylobacter concisus
0	11	11	-	360104	Campylobacter concisus 13826
0	9	9	S	824	Campylobacter gracilis
0	9	0	S	827	Campylobacter ureolyticus
0	9	9	-	1032069	Campylobacter ureolyticus RIGS 9880
0	8	0	S	1031542	Campylobacter volucris
0	8	8	-	580033	Campylobacter volucris LMG 24379
0	3	2	S	196	Campylobacter fetus
0	1	1	-	1507806	Campylobacter fetus subsp. testudinum
0	3	0	S	488546	Campylobacter peloridis
0	3	3	-	1388753	Campylobacter peloridis LMG 23910
0	3	3	S	1244531	Campylobacter iguaniorum
0	2	0	S	260714	Campylobacter insulaenigrae
0	2	2	-	1031564	Campylobacter insulaenigrae NCTC 12927
0	1	0	S	200	Campylobacter curvus
0	1	1	-	360105	Campylobacter curvus 525.92
0	1	1	S	1500960	Campylobacter sp. RM16704
0.01	835	7	F	72293	Helicobacteraceae
0.01	532	33	G	202746	Sulfurimonas
0	405	0	S	39766	Sulfurimonas denitrificans
0	405	405	-	326298	Sulfurimonas denitrificans DSM 1251
0	65	0	S	1176482	Sulfurimonas gotlandica
0	65	65	-	929558	Sulfurimonas gotlandica GD1
0	29	0	S	202747	Sulfurimonas autotrophica
0	29	29	-	563040	Sulfurimonas autotrophica DSM 16294
0	244	0	G	286130	Sulfuricurvum
0	244	0	S	148813	Sulfuricurvum kujiense
0	244	244	-	709032	Sulfuricurvum kujiense DSM 16994
0	52	42	G	209	Helicobacter
0	3	0	S	32025	Helicobacter hepaticus
0	3	3	-	235279	Helicobacter hepaticus ATCC 51449
0	2	0	S	210	Helicobacter pylori
0	1	1	-	512562	Helicobacter pylori Shi470
0	1	1	-	1055530	Helicobacter pylori SNT49
0	2	0	S	214	Helicobacter felis
0	2	2	-	936155	Helicobacter felis ATCC 49179
0	2	0	S	138563	Helicobacter cetorum
0	2	2	-	1163745	Helicobacter cetorum MIT 99-5656
0	1	1	S	213	Helicobacter cinaedi
0	13	0	-	34035	unclassified Epsilonproteobacteria
0	12	10	G	265570	Sulfurovum
0	2	2	S	206403	Sulfurovum lithotrophicum
0	1	0	G	269258	Nitratiruptor
0	1	1	S	387092	Nitratiruptor sp. SB155-2
0	4	0	O	235899	Nautiliales
0	4	0	F	224467	Nautiliaceae
0	4	0	G	191291	Nautilia
0	4	0	S	244787	Nautilia profundicola
0	4	4	-	598659	Nautilia profundicola AmH
0.2	20156	1188	C	28221	Deltaproteobacteria
0.08	7887	320	O	213115	Desulfovibrionales
0.04	4481	0	F	213116	Desulfomicrobiaceae
0.04	4481	0	G	898	Desulfomicrobium
0.04	4481	0	S	899	Desulfomicrobium baculatum
0.04	4481	4481	-	525897	Desulfomicrobium baculatum DSM 4028
0.03	3081	17	F	194924	Desulfovibrionaceae
0.03	3050	497	G	872	Desulfovibrio
0.01	1059	181	S	881	Desulfovibrio vulgaris
0.01	826	826	-	883	Desulfovibrio vulgaris str. 'Miyazaki F'
0	51	51	-	391774	Desulfovibrio vulgaris DP4
0	1	1	-	882	Desulfovibrio vulgaris str. Hildenborough
0	496	0	S	58180	Desulfovibrio alaskensis
0	496	496	-	207559	Desulfovibrio alaskensis G20
0	292	6	S	876	Desulfovibrio desulfuricans
0	229	0	-	115117	Desulfovibrio desulfuricans subsp. desulfuricans
0	229	229	-	525146	Desulfovibrio desulfuricans subsp. desulfuricans str. ATCC 27774
0	57	57	-	641491	Desulfovibrio desulfuricans ND132
0	266	0	S	184917	Desulfovibrio magneticus
0	266	266	-	573370	Desulfovibrio magneticus RS-1
0	259	0	S	182210	Desulfovibrio aespoeensis
0	259	259	-	643562	Desulfovibrio aespoeensis Aspo-2
0	149	149	S	44742	Desulfovibrio fairfieldensis
0	27	0	S	873	Desulfovibrio africanus
0	27	27	-	690850	Desulfovibrio africanus str. Walvis Bay
0	5	0	S	880	Desulfovibrio salexigens
0	5	5	-	526222	Desulfovibrio salexigens DSM 2638
0	14	0	G	41707	Lawsonia
0	14	14	S	29546	Lawsonia intracellularis
0	5	0	F	213117	Desulfohalobiaceae
0	5	0	G	45662	Desulfohalobium
0	5	0	S	45663	Desulfohalobium retbaense
0	5	5	-	485915	Desulfohalobium retbaense DSM 5692
0.06	6316	65	O	69541	Desulfuromonadales
0.05	5181	6	F	213421	Desulfuromonadaceae
0.05	5154	0	G	18	Pelobacter
0.05	5122	0	S	29543	Pelobacter propionicus
0.05	5122	5122	-	338966	Pelobacter propionicus DSM 2379
0	32	0	S	19	Pelobacter carbinolicus
0	32	32	-	338963	Pelobacter carbinolicus DSM 2380
0	21	0	G	890	Desulfuromonas
0	21	21	S	1603606	Desulfuromonas sp. WTL
0.01	1070	67	F	213422	Geobacteraceae
0.01	784	64	G	28231	Geobacter
0	428	0	S	313985	Geobacter lovleyi
0	428	428	-	398767	Geobacter lovleyi SZ
0	211	211	S	443143	Geobacter sp. M18
0	46	22	S	35554	Geobacter sulfurreducens
0	22	22	-	243231	Geobacter sulfurreducens PCA
0	2	2	-	663917	Geobacter sulfurreducens KN400
0	11	0	S	351604	Geobacter uraniireducens
0	11	11	-	351605	Geobacter uraniireducens Rf4
0	8	0	S	28232	Geobacter metallireducens
0	8	8	-	269799	Geobacter metallireducens GS-15
0	7	7	S	345632	Geobacter pickeringii
0	6	0	S	1203471	Geobacter daltonii
0	6	6	-	316067	Geobacter daltonii FRC-32
0	3	3	S	443144	Geobacter sp. M21
0	219	0	G	392332	Geoalkalibacter
0	219	219	S	483547	Geoalkalibacter subterraneus
0.02	2358	21	O	213118	Desulfobacterales
0.02	2116	47	F	213121	Desulfobulbaceae
0.02	1989	0	G	893	Desulfobulbus
0.02	1989	0	S	894	Desulfobulbus propionicus
0.02	1989	1989	-	577650	Desulfobulbus propionicus DSM 2032
0	55	0	G	427922	Desulfurivibrio
0	55	0	S	427923	Desulfurivibrio alkaliphilus
0	55	55	-	589865	Desulfurivibrio alkaliphilus AHT 2
0	13	0	G	53318	Desulfocapsa
0	13	0	S	65555	Desulfocapsa sulfexigens
0	13	13	-	1167006	Desulfocapsa sulfexigens DSM 10523
0	12	0	G	109168	Desulfotalea
0	12	0	S	84980	Desulfotalea psychrophila
0	12	12	-	177439	Desulfotalea psychrophila LSv54
0	221	36	F	213119	Desulfobacteraceae
0	88	0	G	28222	Desulfobacula
0	88	0	S	28223	Desulfobacula toluolica
0	88	88	-	651182	Desulfobacula toluolica Tol2
0	69	0	G	2295	Desulfobacterium
0	69	0	S	2296	Desulfobacterium autotrophicum
0	69	69	-	177437	Desulfobacterium autotrophicum HRM2
0	15	0	G	218207	Desulfatibacillum
0	15	0	S	259354	Desulfatibacillum alkenivorans
0	15	15	-	439235	Desulfatibacillum alkenivorans AK-01
0	13	0	G	896	Desulfococcus
0	13	0	S	181663	Desulfococcus oleovorans
0	13	13	-	96561	Desulfococcus oleovorans Hxd3
0.01	1256	1	O	213462	Syntrophobacterales
0.01	1043	2	F	213468	Syntrophaceae
0.01	1033	0	G	43773	Syntrophus
0.01	1033	0	S	316277	Syntrophus aciditrophicus
0.01	1033	1033	-	56780	Syntrophus aciditrophicus SB
0	8	0	G	2357	Desulfomonile
0	8	0	S	2358	Desulfomonile tiedjei
0	8	8	-	706587	Desulfomonile tiedjei DSM 6799
0	212	0	F	213465	Syntrophobacteraceae
0	212	0	G	29526	Syntrophobacter
0	212	0	S	119484	Syntrophobacter fumaroxidans
0	212	212	-	335543	Syntrophobacter fumaroxidans MPOB
0.01	633	142	O	29	Myxococcales
0	214	72	-	80811	Cystobacterineae
0	69	13	F	31	Myxococcaceae
0	43	19	G	32	Myxococcus
0	15	0	S	33	Myxococcus fulvus
0	12	12	-	1334629	Myxococcus fulvus 124B02
0	3	3	-	483219	Myxococcus fulvus HW-1
0	5	0	S	83455	Myxococcus stipitatus
0	5	5	-	1278073	Myxococcus stipitatus DSM 14675
0	3	3	S	1297742	Myxococcus hansupus
0	1	0	S	34	Myxococcus xanthus
0	1	1	-	246197	Myxococcus xanthus DK 1622
0	13	0	G	83461	Corallococcus
0	13	0	S	184914	Corallococcus coralloides
0	13	13	-	1144275	Corallococcus coralloides DSM 2259
0	46	0	F	1524215	Anaeromyxobacteraceae
0	46	27	G	161492	Anaeromyxobacter
0	9	2	S	161493	Anaeromyxobacter dehalogenans
0	6	6	-	290397	Anaeromyxobacter dehalogenans 2CP-C
0	1	1	-	455488	Anaeromyxobacter dehalogenans 2CP-1
0	9	9	S	404589	Anaeromyxobacter sp. Fw109-5
0	1	1	S	447217	Anaeromyxobacter sp. K
0	18	2	F	39	Cystobacteraceae
0	15	0	G	47	Archangium
0	15	15	S	48	Archangium gephyra
0	1	0	G	40	Stigmatella
0	1	0	S	41	Stigmatella aurantiaca
0	1	1	-	378806	Stigmatella aurantiaca DW4/3-1
0	9	0	F	1524213	Vulgatibacteraceae
0	9	0	G	1524214	Vulgatibacter
0	9	9	S	1391653	Vulgatibacter incomptus
0	157	16	-	80812	Sorangiineae
0	103	24	F	49	Polyangiaceae
0	42	0	G	39643	Sorangium
0	42	14	S	56	Sorangium cellulosum
0	17	17	-	1254432	Sorangium cellulosum So0157-2
0	11	11	-	448385	Sorangium cellulosum So ce56
0	37	0	G	50	Chondromyces
0	37	37	S	52	Chondromyces crocatus
0	38	0	F	1055686	Sandaracinaceae
0	38	0	G	1055688	Sandaracinus
0	38	38	S	927083	Sandaracinus amylolyticus
0	120	0	-	224462	Nannocystineae
0	120	0	F	224464	Kofleriaceae
0	120	0	G	162027	Haliangium
0	120	0	S	80816	Haliangium ochraceum
0	120	120	-	502025	Haliangium ochraceum DSM 14365
0	264	0	O	213481	Bdellovibrionales
0	219	0	F	213483	Bdellovibrionaceae
0	219	12	G	958	Bdellovibrio
0	178	101	S	959	Bdellovibrio bacteriovorus
0	45	45	-	765869	Bdellovibrio bacteriovorus W
0	32	32	-	1069642	Bdellovibrio bacteriovorus str. Tiberius
0	29	0	S	453816	Bdellovibrio exovorus
0	29	29	-	1184267	Bdellovibrio exovorus JSS
0	45	0	F	1652132	Halobacteriovoraceae
0	45	0	G	1652133	Halobacteriovorax
0	45	0	S	97084	Halobacteriovorax marinus
0	45	45	-	862908	Halobacteriovorax marinus SJ
0	246	0	O	453227	Desulfarculales
0	246	0	F	453228	Desulfarculaceae
0	246	0	G	453229	Desulfarculus
0	246	0	S	453230	Desulfarculus baarsii
0	246	246	-	644282	Desulfarculus baarsii DSM 2075
0	5	0	-	45456	unclassified Deltaproteobacteria
0	5	0	G	1551504	Candidatus Babela
0	5	5	S	673862	Candidatus Babela massiliensis
0	3	0	O	213113	Desulfurellales
0	3	0	F	117942	Desulfurellaceae
0	2	0	G	84404	Hippea
0	2	0	S	84405	Hippea maritima
0	2	2	-	760142	Hippea maritima DSM 10411
0	1	0	G	33001	Desulfurella
0	1	0	S	33002	Desulfurella acetivorans
0	1	1	-	694431	Desulfurella acetivorans A63
0.2	19506	4378	C	28211	Alphaproteobacteria
0.05	4712	272	O	204457	Sphingomonadales
0.04	4297	642	F	41297	Sphingomonadaceae
0.03	2610	935	G	165697	Sphingopyxis
0.01	709	709	S	33050	Sphingopyxis macrogoltabida
0	433	433	S	1515612	Sphingopyxis fribergensis
0	226	0	S	33052	Sphingopyxis terrae
0	226	226	-	1219058	Sphingopyxis terrae NBRC 15098
0	225	0	S	117207	Sphingopyxis alaskensis
0	225	225	-	317655	Sphingopyxis alaskensis RB2256
0	82	82	S	292913	Sphingopyxis sp. 113P3
0	418	155	G	165695	Sphingobium
0	85	85	S	1332080	Sphingobium baderi
0	55	55	S	407020	Sphingobium sp. MI1205
0	42	42	S	484429	Sphingobium sp. YBL2
0	34	0	S	332056	Sphingobium japonicum
0	34	34	-	452662	Sphingobium japonicum UT26S
0	34	34	S	627192	Sphingobium sp. SYK-6
0	13	0	S	46429	Sphingobium chlorophenolicum
0	13	13	-	690566	Sphingobium chlorophenolicum L-1
0	315	76	G	13687	Sphingomonas
0	69	0	S	397260	Sphingomonas sanxanigenens
0	69	69	-	1123269	Sphingomonas sanxanigenens DSM 19645 = NX02
0	67	67	S	745310	Sphingomonas sp. MM-1
0	54	0	S	160791	Sphingomonas wittichii
0	54	54	-	392499	Sphingomonas wittichii RW1
0	26	26	S	1609977	Sphingomonas hengshuiensis
0	23	23	S	1549858	Sphingomonas taxi
0	263	49	G	165696	Novosphingobium
0	109	0	S	48935	Novosphingobium aromaticivorans
0	109	109	-	279238	Novosphingobium aromaticivorans DSM 12444
0	68	68	S	702113	Novosphingobium sp. PP1Y
0	37	0	S	205844	Novosphingobium pentaromativorans
0	37	37	-	1088721	Novosphingobium pentaromativorans US6-1
0	36	0	G	541	Zymomonas
0	36	0	S	542	Zymomonas mobilis
0	34	1	-	120045	Zymomonas mobilis subsp. mobilis
0	29	29	-	622759	Zymomonas mobilis subsp. mobilis NCIMB 11163
0	3	3	-	264203	Zymomonas mobilis subsp. mobilis ZM4 = ATCC 31821
0	1	1	-	627344	Zymomonas mobilis subsp. mobilis ATCC 29191
0	2	0	-	120044	Zymomonas mobilis subsp. pomaceae
0	2	2	-	579138	Zymomonas mobilis subsp. pomaceae ATCC 29192
0	13	0	G	72173	Citromicrobium
0	13	13	S	1634516	Citromicrobium sp. JL477
0	143	33	F	335929	Erythrobacteraceae
0	46	10	G	361177	Altererythrobacter
0	14	14	S	1267766	Altererythrobacter atlanticus
0	11	11	S	361183	Altererythrobacter epoxidivorans
0	11	11	S	543877	Altererythrobacter marensis
0	41	0	G	1295327	Croceicoccus
0	41	41	S	1348774	Croceicoccus naphthovorans
0	23	1	G	1041	Erythrobacter
0	12	0	S	39960	Erythrobacter litoralis
0	12	12	-	314225	Erythrobacter litoralis HTCC2594
0	10	10	S	1648404	Erythrobacter atlanticus
0.05	4685	1408	O	356	Rhizobiales
0.01	890	0	F	119043	Rhodobiaceae
0.01	890	0	G	256616	Parvibaculum
0.01	890	0	S	256618	Parvibaculum lavamentivorans
0.01	890	890	-	402881	Parvibaculum lavamentivorans DS-1
0.01	797	112	F	82115	Rhizobiaceae
0.01	629	196	-	227290	Rhizobium/Agrobacterium group
0	255	112	G	379	Rhizobium
0	48	16	S	384	Rhizobium leguminosarum
0	28	4	-	386	Rhizobium leguminosarum bv. trifolii
0	10	10	-	1033991	Rhizobium leguminosarum bv. trifolii CB782
0	7	7	-	395491	Rhizobium leguminosarum bv. trifolii WSM1325
0	6	6	-	395492	Rhizobium leguminosarum bv. trifolii WSM2304
0	1	1	-	754523	Rhizobium leguminosarum bv. trifolii WSM1689
0	4	0	-	387	Rhizobium leguminosarum bv. viciae
0	4	4	-	216596	Rhizobium leguminosarum bv. viciae 3841
0	28	18	S	29449	Rhizobium etli
0	6	6	-	491916	Rhizobium etli CIAT 652
0	3	3	-	347834	Rhizobium etli CFN 42
0	1	0	-	323733	Rhizobium etli bv. mimosae
0	1	1	-	1432050	Rhizobium etli bv. mimosae str. IE4771
0	23	23	S	1125847	Rhizobium sp. NT-26
0	19	19	S	424182	Rhizobium sp. IRBG74
0	11	0	S	398	Rhizobium tropici
0	11	11	-	698761	Rhizobium tropici CIAT 899
0	8	8	S	348824	Rhizobium sp. LPU83
0	6	0	S	56730	Rhizobium gallicum
0	6	0	-	142627	Rhizobium gallicum bv. gallicum
0	6	6	-	1418105	Rhizobium gallicum bv. gallicum R602
0	148	25	G	357	Agrobacterium
0	112	7	-	1183400	Agrobacterium tumefaciens complex
0	89	25	S	358	Agrobacterium tumefaciens
0	64	64	-	311403	Agrobacterium radiobacter K84
0	16	0	S	1176649	Agrobacterium fabrum
0	16	16	-	176299	Agrobacterium fabrum str. C58
0	8	0	S	373	Agrobacterium vitis
0	8	8	-	311402	Agrobacterium vitis S4
0	2	2	S	861208	Agrobacterium sp. H13-3
0	1	1	S	359	Agrobacterium rhizogenes
0	30	0	G	1525371	Neorhizobium
0	30	13	S	399	Neorhizobium galegae
0	11	0	-	323655	Neorhizobium galegae bv. orientalis
0	11	11	-	1028800	Neorhizobium galegae bv. orientalis str. HAMBI 540
0	6	0	-	323656	Neorhizobium galegae bv. officinalis
0	6	6	-	1028801	Neorhizobium galegae bv. officinalis bv. officinalis str. HAMBI 1141
0	53	0	-	227292	Sinorhizobium/Ensifer group
0	53	14	G	28105	Sinorhizobium
0	18	17	S	382	Sinorhizobium meliloti
0	1	1	-	693982	Sinorhizobium meliloti AK83
0	12	0	-	663276	Sinorhizobium fredii group
0	12	0	S	380	Sinorhizobium fredii
0	12	12	-	394	Sinorhizobium fredii NGR234
0	9	0	S	110321	Sinorhizobium medicae
0	9	9	-	366394	Sinorhizobium medicae WSM419
0	3	1	G	34019	Candidatus Liberibacter
0	1	0	S	34020	Candidatus Liberibacter africanus
0	1	1	-	1277257	Candidatus Liberibacter africanus PTSAPSY
0	1	0	S	309868	Candidatus Liberibacter americanus
0	1	1	-	1261131	Candidatus Liberibacter americanus str. Sao Paulo
0.01	771	195	F	41294	Bradyrhizobiaceae
0	329	118	G	374	Bradyrhizobium
0	131	131	S	288000	Bradyrhizobium sp. BTAi1
0	17	17	S	335659	Bradyrhizobium sp. S23321
0	16	16	S	1223566	Bradyrhizobium sp. CCGE-LA001
0	14	13	S	1355477	Bradyrhizobium diazoefficiens
0	1	1	-	224911	Bradyrhizobium diazoefficiens USDA 110
0	13	13	S	114615	Bradyrhizobium sp. ORS 278
0	10	10	S	375	Bradyrhizobium japonicum
0	10	0	S	44255	Bradyrhizobium oligotrophicum
0	10	10	-	1245469	Bradyrhizobium oligotrophicum S58
0	183	0	G	1073	Rhodopseudomonas
0	183	86	S	1076	Rhodopseudomonas palustris
0	29	29	-	652103	Rhodopseudomonas palustris DX-1
0	17	17	-	316058	Rhodopseudomonas palustris HaA2
0	15	15	-	316056	Rhodopseudomonas palustris BisB18
0	15	15	-	395960	Rhodopseudomonas palustris TIE-1
0	13	13	-	316057	Rhodopseudomonas palustris BisB5
0	8	8	-	316055	Rhodopseudomonas palustris BisA53
0	36	6	G	911	Nitrobacter
0	17	0	S	912	Nitrobacter hamburgensis
0	17	17	-	323097	Nitrobacter hamburgensis X14
0	13	0	S	913	Nitrobacter winogradskyi
0	13	13	-	323098	Nitrobacter winogradskyi Nb-255
0	28	0	G	40136	Oligotropha
0	28	27	S	40137	Oligotropha carboxidovorans
0	1	1	-	504832	Oligotropha carboxidovorans OM5
0	220	15	F	45401	Hyphomicrobiaceae
0	101	13	G	46913	Devosia
0	70	70	S	1736675	Devosia sp. A16
0	18	18	S	1643450	Devosia sp. H5989
0	58	3	G	81	Hyphomicrobium
0	37	3	S	53399	Hyphomicrobium denitrificans
0	25	25	-	582899	Hyphomicrobium denitrificans ATCC 51888
0	9	9	-	670307	Hyphomicrobium denitrificans 1NES1
0	15	0	S	1427356	Hyphomicrobium nitrativorans
0	15	15	-	1029756	Hyphomicrobium nitrativorans NL23
0	3	3	S	717785	Hyphomicrobium sp. MC1
0	24	0	G	1068	Rhodomicrobium
0	24	0	S	1069	Rhodomicrobium vannielii
0	24	24	-	648757	Rhodomicrobium vannielii ATCC 17100
0	12	0	G	59282	Blastochloris
0	12	12	S	1079	Blastochloris viridis
0	8	0	G	1082930	Pelagibacterium
0	8	0	S	531813	Pelagibacterium halotolerans
0	8	8	-	1082931	Pelagibacterium halotolerans B2
0	2	0	G	119044	Filomicrobium
0	2	2	S	1608628	Candidatus Filomicrobium marinum
0	139	0	F	119045	Methylobacteriaceae
0	139	46	G	407	Methylobacterium
0	30	0	-	578822	Methylobacterium extorquens group
0	30	5	S	408	Methylobacterium extorquens
0	20	20	-	272630	Methylobacterium extorquens AM1
0	2	2	-	440085	Methylobacterium extorquens CM4
0	2	2	-	661410	Methylobacterium extorquens DM4
0	1	1	-	419610	Methylobacterium extorquens PA1
0	19	0	S	223967	Methylobacterium populi
0	19	19	-	441620	Methylobacterium populi BJ001
0	11	11	S	270351	Methylobacterium aquaticum
0	10	0	S	114616	Methylobacterium nodulans
0	10	10	-	460265	Methylobacterium nodulans ORS 2060
0	9	9	S	426117	Methylobacterium sp. 4-46
0	6	0	S	334852	Methylobacterium oryzae
0	6	6	-	693986	Methylobacterium oryzae CBMB20
0	5	0	S	31998	Methylobacterium radiotolerans
0	5	5	-	426355	Methylobacterium radiotolerans JCM 2831
0	2	2	S	925818	Methylobacterium sp. AMS5
0	1	1	S	409	Methylobacterium sp.
0	138	7	F	335928	Xanthobacteraceae
0	80	0	G	279	Xanthobacter
0	80	0	S	280	Xanthobacter autotrophicus
0	80	80	-	78245	Xanthobacter autotrophicus Py2
0	29	0	G	152053	Starkeya
0	29	0	S	921	Starkeya novella
0	29	29	-	639283	Starkeya novella DSM 506
0	22	0	G	6	Azorhizobium
0	22	0	S	7	Azorhizobium caulinodans
0	22	22	-	438753	Azorhizobium caulinodans ORS 571
0	136	5	F	69277	Phyllobacteriaceae
0	92	52	G	68287	Mesorhizobium
0	17	16	S	39645	Mesorhizobium ciceri
0	1	1	-	278148	Mesorhizobium ciceri biovar biserrulae
0	12	0	S	536018	Mesorhizobium australicum
0	12	12	-	754035	Mesorhizobium australicum WSM2073
0	6	0	S	381	Mesorhizobium loti
0	6	6	-	266835	Mesorhizobium loti MAFF303099
0	5	0	S	593909	Mesorhizobium opportunistum
0	5	5	-	536019	Mesorhizobium opportunistum WSM2075
0	31	0	G	449972	Chelativorans
0	31	31	S	266779	Chelativorans sp. BNC1
0	8	0	G	274591	Hoeflea
0	8	8	S	1620421	Hoeflea sp. IMCC20628
0	91	10	F	118882	Brucellaceae
0	67	0	G	528	Ochrobactrum
0	67	53	S	529	Ochrobactrum anthropi
0	14	14	-	439375	Ochrobactrum anthropi ATCC 49188
0	14	11	G	234	Brucella
0	2	2	S	981386	Brucella vulpis
0	1	0	S	444163	Brucella microti
0	1	1	-	568815	Brucella microti CCM 4915
0	51	2	F	255475	Aurantimonadaceae
0	43	7	G	293088	Martelella
0	31	31	S	686597	Martelella sp. AD-3
0	5	5	S	1486262	Martelella endophytica
0	6	0	G	414371	Aureimonas
0	6	6	S	1349819	Aureimonas sp. AU20
0	32	4	F	45404	Beijerinckiaceae
0	21	0	G	28209	Chelatococcus
0	21	21	S	1702325	Chelatococcus sp. CO-6
0	4	0	G	120652	Methylocella
0	4	0	S	199596	Methylocella silvestris
0	4	4	-	395965	Methylocella silvestris BL2
0	3	0	G	532	Beijerinckia
0	3	0	S	533	Beijerinckia indica
0	3	0	-	31994	Beijerinckia indica subsp. indica
0	3	3	-	395963	Beijerinckia indica subsp. indica ATCC 9039
0	6	0	F	31993	Methylocystaceae
0	5	0	G	133	Methylocystis
0	5	5	S	187303	Methylocystis sp. SC2
0	1	1	G	425	Methylosinus
0	3	0	F	772	Bartonellaceae
0	3	2	G	773	Bartonella
0	1	0	S	803	Bartonella quintana
0	1	1	-	1225179	Bartonella quintana RM-11
0	3	0	-	119042	unclassified Rhizobiales
0	3	0	G	1484898	Methyloceanibacter
0	3	3	S	1384459	Methyloceanibacter caenitepidi
0.03	2637	0	O	204458	Caulobacterales
0.03	2637	381	F	76892	Caulobacteraceae
0.01	1183	219	G	41275	Brevundimonas
0.01	651	651	S	1532555	Brevundimonas sp. DS20
0	313	0	S	74313	Brevundimonas subvibrioides
0	313	313	-	633149	Brevundimonas subvibrioides ATCC 15264
0.01	902	336	G	75	Caulobacter
0	235	0	S	88688	Caulobacter segnis
0	235	235	-	509190	Caulobacter segnis ATCC 21756
0	128	128	S	366602	Caulobacter sp. K31
0	127	0	S	155892	Caulobacter vibrioides
0	127	127	-	190650	Caulobacter crescentus CB15
0	76	76	S	69395	Caulobacter henricii
0	163	0	G	20	Phenylobacterium
0	163	0	S	284016	Phenylobacterium zucineum
0	163	163	-	450851	Phenylobacterium zucineum HLK1
0	8	0	G	76890	Asticcacaulis
0	8	0	S	78587	Asticcacaulis excentricus
0	8	8	-	573065	Asticcacaulis excentricus CB 48
0.02	1913	16	O	204455	Rhodobacterales
0.02	1861	842	F	31989	Rhodobacteraceae
0	480	63	G	265	Paracoccus
0	322	0	S	266	Paracoccus denitrificans
0	322	322	-	318586	Paracoccus denitrificans PD1222
0	95	0	S	34003	Paracoccus aminophilus
0	95	95	-	1367847	Paracoccus aminophilus JCM 7686
0	263	40	G	1060	Rhodobacter
0	121	67	S	1063	Rhodobacter sphaeroides
0	37	37	-	349102	Rhodobacter sphaeroides ATCC 17025
0	13	13	-	557760	Rhodobacter sphaeroides KD131
0	2	2	-	349101	Rhodobacter sphaeroides ATCC 17029
0	2	2	-	992186	Rhodobacter sphaeroides WS8N
0	102	0	S	1061	Rhodobacter capsulatus
0	102	102	-	272942	Rhodobacter capsulatus SB 1003
0	60	0	G	875170	Celeribacter
0	58	58	S	1208324	Celeribacter indicus
0	2	2	S	1397108	Celeribacter marinus
0	35	0	G	1609958	Confluentimicrobium
0	35	35	S	1609966	Confluentimicrobium sp. EMB200-NS6
0	31	0	G	367771	Marinovum
0	31	0	S	42444	Marinovum algicola
0	31	31	-	988812	Marinovum algicola DG 898
0	23	0	G	227873	Pannonibacter
0	23	23	S	121719	Pannonibacter phragmitetus
0	22	1	G	97050	Ruegeria
0	15	0	S	89184	Ruegeria pomeroyi
0	15	15	-	246200	Ruegeria pomeroyi DSS-3
0	6	6	S	292414	Ruegeria sp. TM1040
0	20	0	G	92944	Ketogulonicigenium
0	20	20	S	92945	Ketogulonicigenium vulgare
0	19	0	G	34008	Rhodovulum
0	19	19	S	35806	Rhodovulum sulfidophilum
0	14	4	G	302485	Phaeobacter
0	9	2	S	60890	Phaeobacter gallaeciensis
0	4	4	-	383629	Phaeobacter gallaeciensis 2.10
0	3	3	-	1423144	Phaeobacter gallaeciensis DSM 26640
0	1	0	S	221822	Phaeobacter inhibens
0	1	1	-	391619	Phaeobacter inhibens DSM 17395
0	13	0	G	191028	Leisingera
0	13	0	S	133924	Leisingera methylohalidivorans
0	13	13	-	999552	Leisingera methylohalidivorans DSM 14336
0	9	0	G	159345	Roseibacterium
0	9	0	S	159346	Roseibacterium elongatum
0	9	9	-	1294273	Roseibacterium elongatum DSM 19469
0	9	0	G	309512	Dinoroseobacter
0	9	0	S	215813	Dinoroseobacter shibae
0	9	9	-	398580	Dinoroseobacter shibae DFL 12 = DSM 16493
0	8	2	G	53945	Octadecabacter
0	4	0	S	53946	Octadecabacter arcticus
0	4	4	-	391616	Octadecabacter arcticus 238
0	1	0	S	1217908	Octadecabacter antarcticus
0	1	1	-	391626	Octadecabacter antarcticus 307
0	1	1	S	1458307	Octadecabacter temperatus
0	4	0	G	188905	Jannaschia
0	4	4	S	290400	Jannaschia sp. CCS1
0	3	0	G	2433	Roseobacter
0	2	0	S	2434	Roseobacter denitrificans
0	2	2	-	375451	Roseobacter denitrificans OCh 114
0	1	0	S	42443	Roseobacter litoralis
0	1	1	-	391595	Roseobacter litoralis Och 149
0	3	0	G	478070	Labrenzia
0	3	3	S	1674922	Labrenzia sp. CP4
0	2	0	G	1579315	Halocynthiibacter
0	2	2	S	1579316	Halocynthiibacter arcticus
0	1	0	G	1284657	Planktomarina
0	1	0	S	1284658	Planktomarina temperata
0	1	1	-	666509	Planktomarina temperata RCA23
0	36	2	F	69657	Hyphomonadaceae
0	29	0	G	85	Hyphomonas
0	29	0	S	81032	Hyphomonas neptunium
0	29	29	-	228405	Hyphomonas neptunium ATCC 15444
0	3	0	G	74317	Maricaulis
0	3	0	S	74318	Maricaulis maris
0	3	3	-	394221	Maricaulis maris MCS10
0	2	0	G	2723	Hirschia
0	2	0	S	2724	Hirschia baltica
0	2	2	-	582402	Hirschia baltica ATCC 49814
0.01	926	37	O	204441	Rhodospirillales
0.01	773	107	F	41295	Rhodospirillaceae
0	250	73	G	191	Azospirillum
0	83	6	S	193	Azospirillum lipoferum
0	57	57	-	862719	Azospirillum lipoferum 4B
0	20	20	-	137722	Azospirillum sp. B510
0	62	62	S	192	Azospirillum brasilense
0	32	32	S	528244	Azospirillum thiophilum
0	207	39	G	13134	Magnetospirillum
0	105	0	S	55518	Magnetospirillum gryphiswaldense
0	105	0	-	431944	Magnetospirillum gryphiswaldense MSR-1
0	105	105	-	1430440	Magnetospirillum gryphiswaldense MSR-1 v2
0	63	0	S	84159	Magnetospirillum magneticum
0	63	63	-	342108	Magnetospirillum magneticum AMB-1
0	144	0	G	168934	Thalassospira
0	144	0	S	220697	Thalassospira xiamenensis
0	144	144	-	1123366	Thalassospira xiamenensis M-5 = DSM 17429
0	35	0	G	1081	Rhodospirillum
0	18	17	S	1085	Rhodospirillum rubrum
0	1	1	-	269796	Rhodospirillum rubrum ATCC 11170
0	17	0	S	34018	Rhodospirillum centenum
0	17	17	-	414684	Rhodospirillum centenum SW
0	14	0	G	171436	Tistrella
0	14	0	S	171437	Tistrella mobilis
0	14	14	-	1110502	Tistrella mobilis KA081020-065
0	11	0	G	1612157	Pararhodospirillum
0	11	0	S	1084	Pararhodospirillum photometricum
0	11	11	-	1150469	Pararhodospirillum photometricum DSM 122
0	4	0	G	1182780	Magnetospira
0	4	4	S	1288970	Magnetospira sp. QH-2
0	1	0	G	1263978	Candidatus Endolissoclinum
0	1	0	S	1263979	Candidatus Endolissoclinum faulkneri
0	1	1	-	1401328	Candidatus Endolissoclinum faulkneri L5
[truncated: 2,453 more rows]
